# Supplementary material for: Analysis of damage-associated molecular patterns in amyotrophic lateral sclerosis based on ScRNA-seq and bulk RNA-seq data
Source: Front Neurosci. 2023 Oct 24;17:1259742. doi: 10.3389/fnins.2023.1259742 (PMC10628000; doi:10.3389/fnins.2023.1259742)
Supplement: Supplementary file 1 [file Table_1.XLSX]

## Sheet: Sheet1
Tag	logFC	AveExpr	t	P.Value	adj.P.Val	B
YPEL5	0.645462	8.43175	13.6909	2.34647e-39	5.9922e-36	78.5516
TMEM123	0.636543	8.47601	11.1499	2.35781e-27	5.06383e-25	51.2478
CAPZA2	0.6334	8.37351	13.8792	2.58014e-40	7.68711e-37	80.735
RGS18	0.631617	7.96349	12.9186	1.605e-35	1.91273e-32	69.8209
ARGLU1	0.598719	8.53738	11.1292	2.90059e-27	6.02918e-25	51.0434
TMEM71	0.567648	9.4758	14.0078	5.64937e-41	2.5247e-37	82.2373
PJA2	0.532204	8.69907	10.892	3.06871e-26	5.17511e-24	48.7163
GCA	0.529205	10.2358	8.10077	1.51748e-15	4.49859e-14	24.4879
HBE1	0.527749	11.0352	4.52301	6.79633e-06	4.2854e-05	2.90755
SUZ12	0.525444	8.63884	11.8652	1.50518e-30	5.97923e-28	58.5097
PCNP	0.512861	7.88781	11.4597	1.01636e-28	2.67182e-26	54.3507
RAB8B	0.506672	8.30344	9.35199	5.093e-20	3.20572e-18	34.6065
TPT1P9	0.505036	8.99228	8.03892	2.44447e-15	7.00279e-14	24.0205
LY96	0.498061	7.85873	11.8141	2.57377e-30	9.38955e-28	57.9799
IFNGR1	0.49704	9.5527	12.1261	9.43626e-32	4.96125e-29	61.2449
ABCA1	0.495332	8.11443	14.2359	3.73292e-42	3.33649e-38	84.9249
TMED5	0.480924	7.40514	12.5203	1.32303e-33	9.46019e-31	65.4607
RSL24D1	0.473597	7.34023	10.3227	7.48806e-24	8.5259e-22	43.2962
CMTM6	0.468136	9.16008	12.6666	2.64745e-34	2.36629e-31	67.0506
SARAF	0.461791	10.512	6.93334	7.19743e-12	1.21954e-10	16.2087
CPD	0.459447	7.74281	11.8038	2.86798e-30	1.00526e-27	57.873
TRAM1	0.459085	9.34889	10.0802	7.25555e-23	7.16576e-21	41.0585
RPS15AP17	0.455389	9.59515	7.41587	2.49858e-13	5.34512e-12	19.4907
LMBRD1	0.450373	8.40635	9.98772	1.70449e-22	1.56491e-20	40.2171
PELI1	0.449699	7.96355	10.4567	2.0978e-24	2.50001e-22	44.5503
RPS15A	0.448167	9.55213	8.94635	1.6453e-18	7.94903e-17	31.1894
EFR3A	0.448094	7.8973	11.7008	8.41775e-30	2.63992e-27	56.8099
PROK2	0.445241	10.7603	10.2177	2.01303e-23	2.13437e-21	42.3217
CAB39	0.443657	9.15768	9.26632	1.07234e-19	6.35477e-18	33.8741
DCP2	0.441424	8.0109	11.4325	1.34407e-28	3.43238e-26	54.0748
TPT1	0.440864	10.6801	8.72255	1.05936e-17	4.5522e-16	29.3597
CREBRF	0.434541	9.38822	12.4971	1.70533e-33	1.17248e-30	65.2099
FOXN2	0.434522	7.91468	10.142	4.0841e-23	4.19582e-21	41.6246
TMX1	0.427684	7.41797	11.1654	2.01779e-27	4.4531e-25	51.4015
VPS4B	0.424976	8.21894	11.1106	3.49749e-27	7.10468e-25	50.8588
HIST1H2AC	0.41604	9.14402	9.87945	4.59729e-22	4.00883e-20	39.24
AQP9	0.414694	11.8544	12.8253	4.55112e-35	4.51977e-32	68.7908
SRPK1	0.409034	8.32016	13.5977	6.93913e-39	1.55055e-35	77.4794
RGS2	0.409017	11.2607	8.02441	2.73247e-15	7.77797e-14	23.9114
BAZ2B	0.407986	7.76884	11.9936	3.87361e-31	1.81486e-28	59.8501
TNFSF10	0.404911	9.44724	10.5152	1.19852e-24	1.50879e-22	45.1022
ZMPSTE24	0.40226	8.20398	10.3208	7.62508e-24	8.62696e-22	43.2783
CTSS	0.390175	9.44842	14.8578	1.95606e-45	3.49665e-41	92.3988
SRGN	0.38936	12.4855	9.83679	6.78016e-22	5.82703e-20	38.8574
NDUFA4	0.380831	8.63836	7.39805	2.83873e-13	5.99825e-12	19.3659
BNIP2	0.378121	7.599	11.3069	4.83073e-28	1.12148e-25	52.8122
SAMD9	0.377935	7.69324	9.84635	6.21565e-22	5.39374e-20	38.943
PPP2R5A	0.372485	8.79978	13.8834	2.45582e-40	7.68711e-37	80.7839
WDFY1	0.371838	7.80665	10.5551	8.16752e-25	1.05799e-22	45.4803
ZFAND5	0.368954	8.90544	6.91324	8.24335e-12	1.38494e-10	16.0763
MMP9	0.367887	10.4336	7.49656	1.39741e-13	3.12252e-12	20.059
BRI3	0.367849	10.3391	13.2528	3.67472e-37	7.2988e-34	73.5545
DUSP1	0.366557	10.6499	9.26748	1.06168e-19	6.32619e-18	33.8839
TOR1AIP1	0.363367	8.34938	11.164	2.04565e-27	4.45951e-25	51.388
MXD1	0.362655	10.7019	12.0711	1.69894e-31	8.67721e-29	60.6641
RPL27	0.361331	11.553	8.65642	1.82286e-17	7.45661e-16	28.8266
CD55	0.360864	7.95208	7.85555	9.86408e-15	2.57793e-13	22.6536
SNRK	0.359291	8.01425	9.09884	4.52254e-19	2.4205e-17	32.4588
PAPOLA	0.358604	8.26474	7.65227	4.48405e-14	1.06592e-12	21.1711
ACTR2	0.358433	9.87214	6.91508	8.14153e-12	1.36912e-10	16.0884
CD46	0.357932	7.63238	12.5371	1.1016e-33	8.56183e-31	65.6417
S100P	0.356239	9.01779	6.25925	5.64247e-10	6.94661e-09	11.9624
MNDA	0.355672	10.7889	6.85361	1.2305e-11	2.02359e-10	15.6857
CMTM2	0.355166	10.1687	6.86778	1.11905e-11	1.85223e-10	15.7782
SFT2D1	0.354807	9.18099	10.4974	1.42103e-24	1.72805e-22	44.9343
FAM160B1	0.35362	7.29339	10.9897	1.16697e-26	2.21923e-24	49.67
VNN2	0.352967	9.30452	13.0455	3.85703e-36	6.26802e-33	71.2303
GLIPR1	0.351136	9.2695	7.97594	3.95951e-15	1.0906e-13	23.5479
TNFSF13B	0.350447	10.2226	8.4263	1.17265e-16	4.20929e-15	26.9993
PIGY	0.349046	8.05458	8.40615	1.37746e-16	4.84715e-15	26.8413
FEM1C	0.347673	7.37529	11.5556	3.79073e-29	1.09295e-26	55.3243
ZNF281	0.347117	8.31873	7.94318	5.08186e-15	1.36812e-13	23.3034
RSBN1	0.340428	7.56101	9.58829	6.34427e-21	4.72543e-19	36.656
HMGN4	0.339422	8.77214	8.35009	2.15188e-16	7.32704e-15	26.4036
OXR1	0.339113	7.09974	11.7087	7.75455e-30	2.47536e-27	56.8909
PLBD1	0.338972	10.8114	11.3102	4.6741e-28	1.0994e-25	52.8448
REEP5	0.337744	8.13649	8.60797	2.70698e-17	1.06586e-15	28.4383
S100A8	0.336929	12.2313	8.10201	1.50311e-15	4.46339e-14	24.4972
UBL3	0.335946	7.5725	11.0624	5.65935e-27	1.09964e-24	50.384
NABP1	0.33353	7.9825	8.37962	1.70174e-16	5.89541e-15	26.6338
FOS	0.33328	8.00314	7.65434	4.41618e-14	1.05118e-12	21.186
CD52	0.333032	10.9185	6.80826	1.66531e-11	2.68189e-10	15.3907
FGL2	0.332495	10.6372	8.38337	1.6517e-16	5.73316e-15	26.6631
CYB5R4	0.3316	7.73365	9.55897	8.23441e-21	5.95945e-19	36.3993
PELI2	0.330878	7.58849	10.9276	2.15939e-26	3.78443e-24	49.0629
SSR1	0.330446	8.58981	10.8734	3.68675e-26	5.9913e-24	48.5353
SNHG29	0.330269	10.5344	9.63552	4.16255e-21	3.19447e-19	37.0708
CAVIN2	0.326182	7.69748	9.27748	9.73534e-20	5.82037e-18	33.9692
MARC1	0.325952	8.40519	11.4747	8.71417e-29	2.36022e-26	54.5026
TMEM167B	0.325797	7.8785	12.2968	1.50548e-32	9.96742e-30	63.0581
ANXA1	0.325555	9.77814	7.23674	8.90167e-13	1.73152e-11	18.249
STX11	0.325223	9.32937	8.93047	1.88018e-18	9.03497e-17	31.0582
OSER1	0.320029	9.13744	9.36257	4.64369e-20	2.96466e-18	34.6973
CALM2	0.319446	10.6362	6.82963	1.44433e-11	2.35144e-10	15.5295
VMP1	0.318883	10.8555	10.65	3.26589e-25	4.52566e-23	46.384
MIS18BP1	0.318063	7.50521	10.6826	2.38143e-25	3.352e-23	46.6955
CHMP1B	0.318022	8.37172	9.09165	4.80844e-19	2.54307e-17	32.3986
TRIM22	0.31638	8.48425	8.40817	1.35535e-16	4.77875e-15	26.8572
RPL15P3	0.314774	12.5189	10.1827	2.79368e-23	2.92045e-21	41.9988
CLDND1	0.314612	8.08928	10.342	6.24231e-24	7.1992e-22	43.4755
CD93	0.313993	9.54397	8.07391	1.86735e-15	5.46328e-14	24.2845
FAM117B	0.313411	7.97374	8.15617	9.87487e-16	2.99192e-14	24.9091
CHD9	0.313371	8.09613	9.3869	3.75404e-20	2.43142e-18	34.9065
RB1CC1	0.313339	7.08705	11.8219	2.37255e-30	8.83578e-28	58.0603
ARL6IP5	0.311848	9.59304	6.98527	5.06087e-12	8.78331e-11	16.5522
IFIT2	0.310368	9.44093	5.82925	7.41839e-09	7.70547e-08	9.46407
MAP3K1	0.31001	9.35227	6.66007	4.42157e-11	6.57571e-10	14.4392
MICU2	0.307891	7.56438	9.56457	7.83447e-21	5.71628e-19	36.4483
SDCBP	0.306977	9.44642	5.17164	2.78151e-07	2.19815e-06	5.96683
LEMD3	0.30671	7.19941	11.4776	8.45963e-29	2.32653e-26	54.5318
FBXO33	0.306522	7.59294	9.36467	4.55927e-20	2.93171e-18	34.7154
CD58	0.306306	7.30921	10.8304	5.62639e-26	8.82258e-24	48.1184
RPL15	0.305414	10.3451	8.85279	3.6014e-18	1.63397e-16	30.4196
USP10	0.304772	9.35243	7.92394	5.88167e-15	1.57161e-13	23.1602
UBXN4	0.303945	7.98755	9.22332	1.5549e-19	8.96626e-18	33.5087
TRAPPC8	0.303389	8.11942	9.51684	1.19631e-20	8.48618e-19	36.0318
ADM	0.301009	9.55398	6.13403	1.2149e-09	1.42878e-08	11.2178
PTEN	0.300999	7.96098	9.40321	3.25447e-20	2.1456e-18	35.047
RAB31	0.29985	10.4059	10.7423	1.33254e-25	1.9525e-23	47.268
CHURC1	0.298686	8.1595	5.9648	3.35127e-09	3.70713e-08	10.2337
TMX4	0.298559	8.48377	11.8066	2.78565e-30	9.95925e-28	57.9018
TAX1BP1	0.298486	8.59114	9.59778	5.8301e-21	4.39742e-19	36.7392
SLMAP	0.297979	7.33673	11.1411	2.57475e-27	5.41485e-25	51.161
BAZ1A	0.295508	7.68916	12.2426	2.70317e-32	1.72578e-29	62.4798
PTBP3	0.294786	8.98885	6.71256	3.13554e-11	4.77435e-10	14.774
TMEM243	0.29411	7.6412	10.0037	1.47117e-22	1.3769e-20	40.3621
PRKAR1A	0.293958	7.91874	9.36276	4.63618e-20	2.96466e-18	34.6989
SLC35A1	0.291969	7.47978	9.05302	6.67971e-19	3.45106e-17	32.0754
SLC40A1	0.291754	7.43165	14.1805	7.24647e-42	4.31793e-38	84.2687
GMFB	0.291507	7.47011	9.01392	9.30507e-19	4.73896e-17	31.7496
BTG1	0.290892	11.5643	7.22988	9.34036e-13	1.81035e-11	18.202
SLC22A4	0.290294	7.76346	8.62116	2.43109e-17	9.70047e-16	28.5439
CRBN	0.289749	7.44138	9.20657	1.79647e-19	1.02273e-17	33.3666
LRMP	0.289459	8.87003	10.9248	2.22072e-26	3.82553e-24	49.0353
ELF1	0.289155	9.0751	7.08133	2.62213e-12	4.73835e-11	17.194
NCOA4	0.287631	12.1816	8.12769	1.23194e-15	3.6888e-14	24.6923
COPB1	0.28697	7.89322	10.0171	1.3001e-22	1.22966e-20	40.4839
PPP4R1	0.28443	8.24101	10.8818	3.39334e-26	5.56508e-24	48.6171
TENT2	0.284117	7.59701	8.91442	2.15123e-18	1.02275e-16	30.9259
EIF4A2	0.283746	10.0402	8.03941	2.43533e-15	6.98779e-14	24.0242
TLR4	0.281279	7.54768	10.2875	1.04441e-23	1.15962e-21	42.9683
SGK1	0.281138	9.01851	6.38218	2.62265e-10	3.44977e-09	12.7069
VEZF1	0.281054	8.81321	8.32758	2.5722e-16	8.64298e-15	26.2285
LEPROTL1	0.281028	7.82743	6.65116	4.68618e-11	6.94036e-10	14.3826
RUBCNL	0.280828	7.79165	8.76202	7.65024e-18	3.33551e-16	29.6794
TMED2	0.280032	7.97115	9.206	1.80528e-19	1.02448e-17	33.3618
ASNSD1	0.279992	7.36814	9.35344	5.02913e-20	3.18797e-18	34.6189
SERINC1	0.278228	7.42938	9.3742	4.19522e-20	2.70735e-18	34.7972
PIGB	0.276336	7.8837	11.221	1.1523e-27	2.57481e-25	51.9543
RAF1	0.275869	9.04496	11.325	4.02189e-28	9.58605e-26	52.9931
ABHD3	0.27539	7.29126	8.43098	1.12955e-16	4.09569e-15	27.036
GPR183	0.275111	7.87531	7.73106	2.50349e-14	6.15575e-13	21.7416
ORM1	0.274654	7.98348	5.63987	2.19119e-08	2.09463e-07	8.41653
VPS29	0.274617	8.35023	6.5458	9.26883e-11	1.31709e-09	13.7186
FAR1	0.274564	7.79493	8.13776	1.1394e-15	3.42895e-14	24.7688
MMADHC	0.274032	8.44869	7.10229	2.26926e-12	4.15629e-11	17.3351
RNF149	0.273895	9.43246	6.80349	1.71898e-11	2.76088e-10	15.3597
COQ10B	0.273387	8.11623	7.40914	2.62206e-13	5.56673e-12	19.4435
TMCO1	0.272263	8.03834	7.34768	4.06555e-13	8.46052e-12	19.0148
STX3	0.270794	8.73348	9.56822	7.58489e-21	5.57973e-19	36.4802
LAMTOR3	0.268792	7.35943	8.26476	4.22287e-16	1.37752e-14	25.7422
ATP6V1G1	0.267949	8.6471	6.71899	3.00567e-11	4.61197e-10	14.8152
SELL	0.267841	11.8414	8.265	4.21491e-16	1.37744e-14	25.7441
XPO1	0.267784	7.78487	7.1537	1.58953e-12	2.97533e-11	17.6827
MCEMP1	0.267624	8.91636	8.08821	1.67221e-15	4.91653e-14	24.3927
PISD	0.267371	8.79559	6.81295	1.61413e-11	2.60888e-10	15.4211
RCOR3	0.267241	7.20878	9.92336	3.07752e-22	2.76451e-20	39.6352
ACAP2	0.267233	7.29402	10.5047	1.32554e-24	1.63416e-22	45.0029
S100A9	0.266862	13.7618	9.34917	5.21975e-20	3.26252e-18	34.5823
PPP1CC	0.265868	8.80498	4.95534	8.42161e-07	6.16481e-06	4.9032
TAF7	0.265252	7.26902	10.0223	1.23911e-22	1.18451e-20	40.5312
CLIC1	0.265155	11.406	11.072	5.14403e-27	1.01049e-24	50.4781
HLA-DRB5	0.264495	7.88394	2.09342	0.036553	0.0878138	-4.99678
SLC66A3	0.263165	7.92154	6.64332	4.93193e-11	7.2443e-10	14.3329
USP15	0.262517	7.23368	11.4472	1.15574e-28	2.9942e-26	54.2239
ATP6V1A	0.262468	9.38786	5.43261	6.91235e-08	6.06009e-07	7.30747
ITM2B	0.262456	9.75083	9.32504	6.44138e-20	3.95691e-18	34.3754
CYBRD1	0.262407	7.37969	10.0428	1.02497e-22	9.85076e-21	40.7181
CPNE3	0.262249	8.32151	6.64706	4.81317e-11	7.09318e-10	14.3566
CNIH1	0.262109	7.49508	9.01478	9.2373e-19	4.71789e-17	31.7568
EEF1G	0.261964	11.4821	6.78947	1.88673e-11	3.00599e-10	15.269
QPCT	0.261141	8.28793	12.9994	6.48229e-36	9.65645e-33	70.7171
SERPINB1	0.25927	9.44996	8.11888	1.319e-15	3.92319e-14	24.6253
PIP4P2	0.259049	7.04323	11.9105	9.33289e-31	3.7917e-28	58.9817
SKAP2	0.258573	7.95734	10.2769	1.1543e-23	1.27372e-21	42.8697
ETFRF1	0.257959	7.46835	10.0929	6.44457e-23	6.43593e-21	41.1752
GNA13	0.257955	7.60733	7.45727	1.85565e-13	4.07014e-12	19.7816
NPL	0.257619	8.96988	7.83547	1.14736e-14	2.96819e-13	22.5056
SMAD4	0.257325	7.52798	7.91313	6.38397e-15	1.69821e-13	23.0799
TMEM59	0.256864	9.3873	10.2957	9.66197e-24	1.07948e-21	43.045
NCOA7	0.256731	7.3896	10.0685	8.08041e-23	7.89319e-21	40.9524
MBNL1	0.256224	7.38731	9.60289	5.5706e-21	4.21949e-19	36.784
FEZ2	0.256047	7.6391	10.6961	2.08836e-25	2.98652e-23	46.825
SLC31A2	0.255885	9.51	9.50394	1.34094e-20	9.43728e-19	35.9194
GTF3A	0.255604	9.74765	9.42314	2.73246e-20	1.81582e-18	35.219
BTG2	0.255361	8.96329	10.1394	4.18442e-23	4.27433e-21	41.6007
PCMTD1	0.254194	7.03378	9.74051	1.62139e-21	1.32954e-19	37.9989
RBM12B	0.253963	7.9255	9.00894	9.70498e-19	4.92859e-17	31.7082
RAB5IF	0.253628	11.0982	11.609	2.1844e-29	6.40138e-27	55.8684
C6orf62	0.25356	7.71358	8.64742	1.96212e-17	7.93549e-16	28.7543
HCG27	0.253389	8.80985	9.32886	6.2302e-20	3.85367e-18	34.4082
CKAP4	0.253211	9.49159	8.01771	2.87656e-15	8.1363e-14	23.861
LPAR6	0.253053	7.10545	9.44363	2.28221e-20	1.53665e-18	35.3962
CIAO2A	0.252684	7.57805	10.0705	7.93724e-23	7.79594e-21	40.97
ABHD5	0.251904	8.06528	6.11694	1.34752e-09	1.57336e-08	11.1173
IFNGR2	0.251822	11.3204	9.17765	2.30368e-19	1.28289e-17	33.1221
DNAJA2	0.251616	8.21301	6.86071	1.17333e-11	1.93314e-10	15.732
TBCC	0.250993	7.28244	10.8871	3.22214e-26	5.33324e-24	48.6681
ARHGAP9	0.250979	10.4677	6.39634	2.39908e-10	3.16969e-09	12.7935
ANKRD12	0.250784	7.10388	9.6098	5.23728e-21	4.00092e-19	36.8447
TPST1	0.250577	7.14823	10.4866	1.57548e-24	1.90292e-22	44.8326
PPTC7	0.250331	8.67553	8.67367	1.58274e-17	6.56452e-16	28.9653
PFDN5	0.249799	9.44776	3.54366	0.000412108	0.00178287	-0.961864
BTAF1	0.249269	7.62531	7.2886	6.1792e-13	1.24672e-11	18.6056
IL10RB	0.248816	9.79852	7.17605	1.36067e-12	2.57663e-11	17.8345
RAB32	0.248466	8.95757	8.91345	2.16889e-18	1.02841e-16	30.9179
CYP1B1	0.248256	7.0927	9.64642	3.77608e-21	2.94765e-19	37.1667
RESF1	0.248121	8.25096	7.26871	7.10948e-13	1.40741e-11	18.4686
DEGS1	0.24801	8.35683	9.28713	8.95372e-20	5.40732e-18	34.0515
ERO1A	0.247511	7.27661	11.2664	7.28586e-28	1.66977e-25	52.4067
FFAR2	0.247427	10.2323	4.42385	1.07141e-05	6.51447e-05	2.47446
CTBS	0.247413	8.53364	8.04226	2.38264e-15	6.86649e-14	24.0457
RPL35P1	0.246792	9.22689	4.50791	7.28839e-06	4.57148e-05	2.84099
CNIH4	0.246193	7.58539	6.81969	1.54326e-11	2.50112e-10	15.4649
EVI2B	0.245284	9.12077	9.38811	3.71443e-20	2.41452e-18	34.917
ZNF800	0.245179	7.01402	10.4694	1.8582e-24	2.22934e-22	44.6699
LILRA5	0.245022	9.49592	8.44439	1.01458e-16	3.71651e-15	27.1414
APMAP	0.243856	8.76886	6.92116	7.81426e-12	1.31874e-10	16.1284
TIPARP	0.243782	7.8383	8.88321	2.7937e-18	1.30392e-16	30.6691
HLA-DRA	0.243429	12.4242	7.44712	1.99638e-13	4.34153e-12	19.7101
ZDHHC17	0.241965	7.06069	10.6539	3.14706e-25	4.39507e-23	46.4206
ANKRD13A	0.241196	9.79552	5.88925	5.22898e-09	5.5805e-08	9.80273
MCTP2	0.240914	7.23202	9.26158	1.11723e-19	6.59131e-18	33.8337
PURB	0.240241	8.34378	9.50112	1.37476e-20	9.63735e-19	35.8949
ARL14EP	0.240181	7.48979	8.1648	9.23377e-16	2.81197e-14	24.9749
TFAM	0.240008	7.27195	10.2382	1.66093e-23	1.7886e-21	42.5111
C12orf57	0.239948	9.32654	5.88156	5.46962e-09	5.81301e-08	9.75915
CREG1	0.2386	8.17497	8.33846	2.35978e-16	7.97418e-15	26.3131
GGNBP2	0.238548	7.75807	7.09972	2.30987e-12	4.22201e-11	17.3177
FRAT1	0.237455	8.05206	9.55762	8.33404e-21	6.00723e-19	36.3875
CD48	0.237242	9.28889	4.9652	8.01407e-07	5.89546e-06	4.95076
VCPIP1	0.237208	7.02912	10.9629	1.52207e-26	2.77638e-24	49.4079
CRLS1	0.23675	7.34651	8.87387	3.02046e-18	1.39159e-16	30.5924
PCMT1	0.236619	8.70235	6.9523	6.33035e-12	1.08082e-10	16.3339
TBK1	0.236209	7.41151	9.4912	1.50066e-20	1.03574e-18	35.8087
FPR2	0.236101	8.82178	4.98045	7.4214e-07	5.4911e-06	5.02444
KCTD20	0.235952	8.4641	7.2902	6.10978e-13	1.2355e-11	18.6167
HSDL2	0.235938	7.11313	10.9465	1.79051e-26	3.20072e-24	49.2477
UBE2N	0.235756	7.67485	7.0238	3.89113e-12	6.87331e-11	16.8087
PSMA6	0.23562	7.63458	7.28404	6.38108e-13	1.286e-11	18.5742
S1PR4	0.235416	10.3424	7.48645	1.50341e-13	3.35098e-12	19.9875
DDX5	0.234827	10.8109	7.09882	2.32436e-12	4.24416e-11	17.3116
FAM45A	0.234701	8.04434	8.07959	1.78736e-15	5.23785e-14	24.3274
MFSD14B	0.234546	7.29736	9.16864	2.48917e-19	1.3776e-17	33.0459
CRLF3	0.234478	7.80369	8.19891	7.07656e-16	2.20001e-14	25.2359
ERLEC1	0.232982	7.13382	10.5531	8.32916e-25	1.07117e-22	45.461
HSH2D	0.232865	8.85419	8.37174	1.81186e-16	6.2406e-15	26.5723
TMEM230	0.232588	8.88571	8.15947	9.6242e-16	2.92589e-14	24.9343
MAP2K4	0.232247	7.41484	9.17087	2.44197e-19	1.35567e-17	33.0648
LDHA	0.232165	9.95457	7.8222	1.26758e-14	3.26502e-13	22.408
MS4A6A	0.231786	9.52761	5.54389	3.74785e-08	3.43396e-07	7.8981
HTATIP2	0.231561	8.36365	7.7681	1.90018e-14	4.74708e-13	22.0116
TGFBR2	0.231179	8.94374	10.86	4.20669e-26	6.71417e-24	48.4052
PPP2CA	0.231141	8.6514	7.95081	4.79535e-15	1.30078e-13	23.3602
GHITM	0.230891	9.96237	6.64449	4.89453e-11	7.20121e-10	14.3403
TBC1D15	0.230733	7.31149	10.9688	1.43608e-26	2.64654e-24	49.4653
ANKRD49	0.230653	7.12482	9.98755	1.70707e-22	1.56491e-20	40.2157
LYRM1	0.230443	8.60735	10.3911	3.91592e-24	4.63583e-22	43.9351
CHSY1	0.230207	8.2644	6.44842	1.7261e-10	2.33042e-09	13.1137
PNN	0.230198	7.87524	7.4451	2.02566e-13	4.39985e-12	19.6959
SELENOF	0.230022	8.95342	5.8251	7.59898e-09	7.88389e-08	9.44079
H2AFZ	0.23001	10.224	6.64727	4.80662e-11	7.08937e-10	14.3579
NUMB	0.229846	9.31074	8.41934	1.23975e-16	4.42351e-15	26.9447
CD302	0.229078	7.34958	11.7269	6.41253e-30	2.08419e-27	57.0785
KLF9	0.228668	7.23406	8.42281	1.20577e-16	4.31088e-15	26.9719
MYL12B	0.228376	11.2887	10.5099	1.26061e-24	1.57585e-22	45.0524
IL18RAP	0.228065	9.59971	5.13987	3.28155e-07	2.5605e-06	5.80792
SH3GLB1	0.227552	9.17764	8.55577	4.13617e-17	1.60039e-15	28.0221
SS18L2	0.226691	9.16585	7.41001	2.60573e-13	5.54525e-12	19.4496
CCPG1	0.226615	7.16192	12.9106	1.75652e-35	1.96247e-32	69.7318
LEPROT	0.226285	9.2629	5.71075	1.46637e-08	1.44983e-07	8.80479
ARPC5	0.225631	10.2117	3.66619	0.000258616	0.00117148	-0.527729
OCIAD1	0.225422	8.27877	5.12927	3.46697e-07	2.69694e-06	5.75509
SLC35A5	0.224856	7.62593	6.63916	5.06735e-11	7.41883e-10	14.3065
TP53INP1	0.224842	7.92435	6.83731	1.37211e-11	2.24408e-10	15.5795
REM2	0.224211	7.62139	8.22435	5.79959e-16	1.83169e-14	25.431
HEBP2	0.22409	8.50603	4.38393	1.28367e-05	7.70547e-05	2.3027
HBP1	0.223517	8.33194	12.195	4.51072e-32	2.68779e-29	61.974
VCPKMT	0.223446	7.19639	8.64205	2.05014e-17	8.27275e-16	28.7113
ZBED5	0.223393	7.41383	7.83209	1.17687e-14	3.04015e-13	22.4807
ANGEL2	0.22299	7.87532	7.23586	8.95689e-13	1.74036e-11	18.2429
EVI2A	0.222889	6.89466	12.8277	4.4313e-35	4.51977e-32	68.8171
PDCD6	0.22283	9.26809	5.73218	1.29756e-08	1.29799e-07	8.92308
CHIC2	0.222829	9.15488	9.24916	1.244e-19	7.29105e-18	33.728
MYLIP	0.221779	8.49683	6.06603	1.832e-09	2.09928e-08	10.8193
ZNF277	0.221239	7.39609	9.77572	1.17966e-21	9.80818e-20	38.312
MAP3K7CL	0.221232	7.95796	6.37366	2.76672e-10	3.6286e-09	12.6549
MMD	0.221068	7.68864	6.89152	9.54147e-12	1.58959e-10	15.9337
BNIP3L	0.220558	7.45939	8.61095	2.642e-17	1.04488e-15	28.4622
NECAP1	0.220366	7.88797	8.64861	1.94305e-17	7.87617e-16	28.7639
CA4	0.219304	9.02823	5.41809	7.48122e-08	6.51727e-07	7.23121
SMCHD1	0.218765	6.97775	11.4817	8.112e-29	2.26578e-26	54.5733
EIF4E3	0.218135	8.34422	7.94483	5.01833e-15	1.35306e-13	23.3157
ZNF217	0.217743	7.95157	4.60282	4.68146e-06	3.0343e-05	3.26279
BLOC1S1	0.217418	8.54919	3.90801	9.9065e-05	0.000491231	0.371206
DEK	0.217209	7.27188	6.83571	1.3869e-11	2.26621e-10	15.569
OSTM1	0.216834	7.02315	12.2341	2.96331e-32	1.82663e-29	62.3891
FRAT2	0.21681	11.6709	9.00852	9.73949e-19	4.9321e-17	31.7047
SLC49A4	0.216775	7.67609	10.7027	1.95865e-25	2.82361e-23	46.8882
GPAT3	0.216705	7.88906	8.3495	2.16193e-16	7.34727e-15	26.399
ACSL1	0.216467	8.98384	3.40667	0.000682724	0.00279149	-1.43018
DNTTIP1	0.216337	8.60218	5.0386	5.52518e-07	4.16216e-06	5.30752
CARD8	0.215984	8.77623	6.56952	7.95612e-11	1.1387e-09	13.8673
PPT1	0.215733	10.3699	3.77936	0.000166151	0.00078616	-0.113997
CEBPD	0.21523	11.4932	7.01968	4.00226e-12	7.03485e-11	16.7812
PCMTD2	0.215102	7.20615	8.18694	7.77021e-16	2.39897e-14	25.1442
SPPL2A	0.215085	8.16852	6.82248	1.51483e-11	2.4595e-10	15.483
ENTPD1	0.214685	7.91134	10.8898	3.13723e-26	5.24123e-24	48.6945
PRNP	0.214549	7.74023	7.05425	3.15869e-12	5.64647e-11	17.0122
IFI44	0.214281	7.33425	4.84172	1.48189e-06	1.05078e-05	4.36184
PTGS2	0.214187	7.15869	10.3101	8.43585e-24	9.48423e-22	43.1787
WBP1L	0.213937	7.75447	8.42785	1.15819e-16	4.16574e-15	27.0114
GZMK	0.213428	8.7806	5.11977	3.64176e-07	2.8243e-06	5.70783
C5orf15	0.213321	8.03911	6.96107	5.96517e-12	1.02335e-10	16.3918
DHRS7	0.213274	10.3291	9.535	1.01862e-20	7.28351e-19	36.19
CCDC59	0.213233	7.92963	8.06963	1.92996e-15	5.61889e-14	24.2522
MYL12A	0.213222	12.177	6.77963	2.01402e-11	3.18889e-10	15.2054
RAP2A	0.212977	6.95964	9.33495	5.9088e-20	3.66756e-18	34.4603
PIAS1	0.212859	9.48098	6.21521	7.40104e-10	8.91517e-09	11.6989
RSRP1	0.212813	7.73222	6.52891	1.033e-10	1.44491e-09	13.6131
TMEM14C	0.212468	8.16893	7.73582	2.41648e-14	5.95819e-13	21.7762
IL18R1	0.212297	7.14619	8.86935	3.13665e-18	1.44141e-16	30.5553
BASP1	0.212266	12.6284	7.24505	8.39686e-13	1.63688e-11	18.306
STXBP3	0.211975	7.08488	8.79418	5.86203e-18	2.60024e-16	29.9409
GPCPD1	0.21168	7.03379	9.88756	4.26928e-22	3.75949e-20	39.3128
HLA-C	0.211407	8.40367	3.91989	9.4374e-05	0.000470187	0.416807
HEXB	0.211292	9.66871	8.49933	6.52533e-17	2.47133e-15	27.5746
MKLN1	0.211211	8.08906	7.43051	2.24954e-13	4.84492e-12	19.5934
SNHG32	0.211058	9.94411	7.58254	7.47854e-14	1.72499e-12	20.6705
NPEPPS	0.210318	7.96304	7.45813	1.84425e-13	4.05011e-12	19.7876
ELOVL5	0.210223	7.93736	4.43749	1.00691e-05	6.1558e-05	2.53349
COX7C	0.210213	9.22088	4.06104	5.25156e-05	0.00027619	0.968861
PPP3CB	0.210166	8.22261	7.7304	2.51592e-14	6.17782e-13	21.7368
ARG1	0.209988	6.93665	9.49437	1.45929e-20	1.0111e-18	35.8362
SLC44A1	0.209926	7.56896	11.9397	6.85777e-31	2.85092e-28	59.286
CNBP	0.209662	8.5664	5.62126	2.43302e-08	2.30608e-07	8.31537
SDF2	0.209428	8.89606	12.6115	4.8636e-34	3.95189e-31	66.4496
NSMAF	0.209207	8.37279	8.17997	8.20417e-16	2.51126e-14	25.0909
TMEM43	0.208976	8.88064	5.04113	5.45433e-07	4.11399e-06	5.31991
CLINT1	0.208891	7.73977	7.03243	3.66821e-12	6.49238e-11	16.8663
ARHGAP15	0.208779	9.76189	7.27525	6.78931e-13	1.35604e-11	18.5136
SNX10	0.208595	7.15908	6.47936	1.41789e-10	1.93335e-09	13.305
VNN3	0.208316	7.58125	10.5065	1.30202e-24	1.61632e-22	45.0205
AMD1	0.207897	7.87548	6.58977	6.9809e-11	1.00556e-09	13.9946
USP3	0.207624	9.62539	11.7463	5.2351e-30	1.73301e-27	57.2788
RSBN1L	0.207419	7.19354	8.88269	2.80587e-18	1.30619e-16	30.6648
PPP1CB	0.207253	7.32028	11.9915	3.95948e-31	1.81486e-28	59.8285
FPR1	0.206934	12.4867	6.03766	2.17185e-09	2.46658e-08	10.6542
ZCCHC7	0.206915	7.50536	6.93691	7.02556e-12	1.19219e-10	16.2322
LYSMD2	0.206823	9.07049	4.18478	3.09501e-05	0.000171352	1.46838
CLK1	0.206494	7.19186	9.28229	9.33768e-20	5.60136e-18	34.0102
FTH1P3	0.206484	9.19492	4.11531	4.17186e-05	0.000224222	1.18614
H3F3B	0.205957	8.40442	5.6027	2.70005e-08	2.53366e-07	8.21477
ADGRG3	0.205954	7.63757	8.96364	1.42249e-18	6.92871e-17	31.3324
RAB11A	0.205463	8.05938	6.25061	5.95161e-10	7.30206e-09	11.9106
DIP2B	0.205356	7.87171	7.9283	5.69034e-15	1.52504e-13	23.1926
ARL5A	0.205067	7.76021	11.3751	2.41475e-28	5.91317e-26	53.4966
HERPUD1	0.204282	8.33123	4.61614	4.39657e-06	2.86313e-05	3.32267
DYNLT1	0.204275	9.19251	6.8501	1.25974e-11	2.06787e-10	15.6628
SRSF7	0.204231	7.17506	7.6721	3.87406e-14	9.29566e-13	21.3142
MED28	0.2042	7.6976	7.43335	2.20412e-13	4.75281e-12	19.6133
RBM15	0.20401	7.36606	7.73877	2.36413e-14	5.83719e-13	21.7977
FAM120A	0.203965	9.40489	4.80475	1.77659e-06	1.24299e-05	4.18828
BRK1	0.203906	8.39763	9.29215	8.57229e-20	5.21219e-18	34.0943
CD53	0.203514	9.5739	7.08772	2.50911e-12	4.55359e-11	17.237
ZNF271P	0.203507	7.1486	10.6023	5.18237e-25	6.91344e-23	45.9288
TOMM20	0.20349	7.34175	6.97729	5.34302e-12	9.24607e-11	16.4993
BCLAF1	0.203323	7.33738	7.28175	6.4854e-13	1.30262e-11	18.5584
DENND5A	0.203239	9.70988	9.35928	4.77923e-20	3.04034e-18	34.669
RBM25	0.202662	7.51559	5.44273	6.54112e-08	5.75156e-07	7.3607
C19orf38	0.202659	8.24277	7.85067	1.02338e-14	2.66288e-13	22.6176
TRIB1	0.202649	8.42337	9.23028	1.46438e-19	8.49914e-18	33.5676
GAPT	0.202618	8.80957	6.50505	1.20355e-10	1.66457e-09	13.4645
RPL31P17	0.202379	7.42716	4.76083	2.20024e-06	1.51159e-05	3.98374
N4BP2L2	0.202042	7.18464	8.92616	1.94959e-18	9.29354e-17	31.0226
TREM1	0.201862	7.77239	5.8463	6.71885e-09	7.03656e-08	9.55996
OSBPL8	0.201809	7.66795	7.84175	1.09439e-14	2.83527e-13	22.5519
ITGAM	0.20176	9.14826	4.77468	2.05711e-06	1.42365e-05	4.04806
GLO1	0.201449	8.05413	7.76868	1.89199e-14	4.74157e-13	22.0158
CLNS1A	0.201265	8.02638	6.90577	8.66883e-12	1.45233e-10	16.0272
CCDC28A	0.201201	8.69157	8.19336	7.39026e-16	2.28561e-14	25.1933
HSPBAP1	0.200818	7.90785	7.12173	1.98397e-12	3.66001e-11	17.4662
MS4A7	0.200535	8.16953	6.92252	7.74306e-12	1.30827e-10	16.1374
DERL1	0.200103	7.58378	6.43155	1.92087e-10	2.57595e-09	13.0097
C1orf52	0.200094	7.17183	8.85628	3.49809e-18	1.59114e-16	30.4482
SLC15A4	0.200006	9.46947	8.5054	6.21399e-17	2.36798e-15	27.6225
C16orf72	0.199598	8.38626	8.71889	1.09181e-17	4.66918e-16	29.33
CD47	0.199445	7.46668	8.42867	1.15058e-16	4.15691e-15	27.0179
SMG1	0.199264	7.77494	5.51113	4.49314e-08	4.05448e-07	7.72303
RNF145	0.199185	7.39181	6.47047	1.50046e-10	2.04127e-09	13.2499
IQGAP2	0.199155	7.12804	9.51113	1.25839e-20	8.89128e-19	35.982
JCHAIN	0.19911	7.14951	5.32859	1.21281e-07	1.01833e-06	6.76562
RPS6KB1	0.198772	7.01661	8.44391	1.01847e-16	3.72316e-15	27.1376
RABEP1	0.198623	7.41967	7.11402	2.09258e-12	3.84844e-11	17.4142
WDR36	0.198617	7.04178	10.2579	1.37951e-23	1.50367e-21	42.6941
NMI	0.198547	7.8248	4.16336	3.395e-05	0.000186449	1.38088
GNAI3	0.19844	7.1354	7.71674	2.78426e-14	6.77163e-13	21.6375
B2M	0.198397	12.1505	3.68432	0.000241103	0.0010978	-0.462253
KCNJ2	0.198387	8.74948	5.95685	3.51274e-09	3.87559e-08	10.1881
RBP7	0.197712	7.85104	8.12825	1.22665e-15	3.67914e-14	24.6965
STK4	0.197471	11.0135	6.66853	4.18392e-11	6.24827e-10	14.493
ZFR	0.197174	7.29513	7.72826	2.55616e-14	6.26803e-13	21.7212
CDKN1B	0.196869	8.12018	6.7885	1.89892e-11	3.02002e-10	15.2627
MEGF9	0.19628	7.39538	10.9245	2.22564e-26	3.82553e-24	49.0331
GNG2	0.196151	7.31383	6.79623	1.8039e-11	2.88947e-10	15.3127
CDC42SE2	0.196038	8.36731	4.34472	1.53087e-05	9.03464e-05	2.13548
EEF1A1P9	0.195844	7.03183	7.67908	3.67952e-14	8.85264e-13	21.3646
PPP2R3C	0.195756	7.92741	5.86998	5.85266e-09	6.17604e-08	9.6936
SLC38A2	0.195691	7.1598	6.30081	4.36122e-10	5.4825e-09	12.2126
CXCR2	0.195248	11.8028	4.35459	1.46467e-05	8.70714e-05	2.17745
TAGAP	0.195072	8.41599	8.686	1.43063e-17	6.03161e-16	29.0646
LILRB2	0.194822	9.36026	7.78246	1.70692e-14	4.30972e-13	22.1166
UBE2J1	0.194802	8.06629	5.92809	4.16274e-09	4.51262e-08	10.0236
NIF3L1	0.194784	7.8103	6.79438	1.82619e-11	2.91994e-10	15.3008
ECHDC3	0.194582	7.2565	8.19698	7.1842e-16	2.22959e-14	25.2211
IRAK3	0.194306	7.67514	8.42849	1.15223e-16	4.15691e-15	27.0165
SF3B5	0.194079	9.21239	8.64167	2.05643e-17	8.27945e-16	28.7082
ALOX5AP	0.194019	12.9634	7.08122	2.62417e-12	4.73835e-11	17.1932
FBXL5	0.193575	7.65937	11.8288	2.20715e-30	8.39467e-28	58.1317
PGLYRP1	0.192975	9.92621	4.21569	2.7062e-05	0.000151983	1.59543
COQ2	0.192733	7.36353	9.35291	5.05208e-20	3.1912e-18	34.6144
PPP4R3B	0.192484	7.11683	7.39944	2.81058e-13	5.9458e-12	19.3757
GNG11	0.192386	8.64175	5.93048	4.10436e-09	4.46286e-08	10.0373
KANSL2	0.192358	7.9339	7.62303	5.5595e-14	1.29911e-12	20.9607
APOBEC3A	0.19176	7.28361	5.75823	1.11769e-08	1.13136e-07	9.06742
SLA	0.191429	8.79082	7.68125	3.62113e-14	8.72389e-13	21.3803
RPL22	0.191356	9.52887	6.78874	1.89593e-11	3.01795e-10	15.2643
HENMT1	0.191056	7.7563	6.39413	2.43258e-10	3.21159e-09	12.78
BEST1	0.190831	8.20489	8.17942	8.2396e-16	2.5178e-14	25.0866
NFE2L2	0.190394	7.9758	5.37548	9.4244e-08	8.06851e-07	7.00863
IVNS1ABP	0.190221	7.51338	7.57251	8.04738e-14	1.83723e-12	20.5988
CAMLG	0.189733	9.57597	8.04446	2.3427e-15	6.76544e-14	24.0622
RILPL2	0.18923	8.75932	9.3988	3.38252e-20	2.21487e-18	35.0091
PRDX3	0.18895	8.06448	5.26613	1.69198e-07	1.3887e-06	6.44503
RPL3	0.188671	11.736	5.98587	2.95764e-09	3.29413e-08	10.3548
TMED7	0.188534	7.01819	8.68978	1.3869e-17	5.86105e-16	29.0951
ZNF586	0.188517	7.52498	12.5291	1.20135e-33	8.94804e-31	65.556
SPG11	0.188466	8.23898	5.44676	6.39873e-08	5.63466e-07	7.38193
FOPNL	0.188405	7.32422	9.40285	3.26473e-20	2.1456e-18	35.0439
ARL8B	0.18832	7.56388	5.78294	9.69584e-09	9.90983e-08	9.20495
SUSD6	0.188091	8.26361	5.83068	7.3571e-09	7.64625e-08	9.4721
ZRANB2	0.188052	7.25866	7.63483	5.0979e-14	1.1975e-12	21.0455
RPL19	0.18666	13.1394	6.54436	9.35463e-11	1.32612e-09	13.7097
NDUFB3	0.186544	7.83357	4.9205	1.00274e-06	7.27181e-06	4.73592
SRBD1	0.186503	7.39575	8.84268	3.91769e-18	1.76405e-16	30.3369
ADSS	0.186315	8.05746	5.92811	4.16202e-09	4.51262e-08	10.0238
THOC7	0.185987	8.55801	7.12628	1.92243e-12	3.55382e-11	17.497
MSRB1	0.185269	12.6988	7.13949	1.75424e-12	3.25637e-11	17.5864
PTPN12	0.184654	7.38401	6.49246	1.30428e-10	1.79223e-09	13.3863
RALB	0.184267	10.5239	6.28331	4.8618e-10	6.04377e-09	12.1071
BCL6	0.184072	8.79513	10.7505	1.22969e-25	1.81669e-23	47.3472
SLC2A3	0.183349	11.5054	6.78669	1.92183e-11	3.05279e-10	15.251
TMEM126B	0.183111	7.12548	8.32204	2.68749e-16	8.97973e-15	26.1855
ACBD3	0.182935	7.12329	8.08678	1.6908e-15	4.96301e-14	24.3819
CLN5	0.182412	6.96539	10.5398	9.45811e-25	1.20767e-22	45.3356
BIRC3	0.181902	7.60674	7.25324	7.92757e-13	1.55729e-11	18.3622
FIS1	0.181277	9.32602	5.36719	9.85535e-08	8.42939e-07	6.96554
LSM10	0.181233	8.41088	7.98719	3.6336e-15	1.00548e-13	23.6321
LITAF	0.181221	12.6541	5.3326	1.18706e-07	9.98115e-07	6.78629
TLR2	0.18118	7.01514	8.81438	4.95753e-18	2.22107e-16	30.1056
TSG101	0.18065	9.26163	7.84987	1.02954e-14	2.675e-13	22.6117
TTC14	0.180343	7.93622	6.17662	9.37392e-10	1.12011e-08	11.4695
ANAPC13	0.180321	9.02182	5.34768	1.09475e-07	9.27473e-07	6.86429
ELF2	0.179904	7.38004	11.8449	1.86291e-30	7.23945e-28	58.2991
JKAMP	0.179769	7.20392	7.74076	2.32938e-14	5.75933e-13	21.8122
MED30	0.179527	7.95059	8.98554	1.18267e-18	5.85636e-17	31.5139
RGS19	0.179338	8.8308	6.28521	4.80491e-10	5.98971e-09	12.1185
KLHDC2	0.179251	7.62675	6.14471	1.13861e-09	1.34437e-08	11.2807
C5AR1	0.179212	10.2358	6.12875	1.25448e-09	1.4734e-08	11.1867
RPS29	0.179039	10.603	6.53406	9.99448e-11	1.40347e-09	13.6453
GABARAPL2	0.1788	8.59433	7.64983	4.56554e-14	1.08241e-12	21.1535
PUM2	0.177953	8.55195	7.32153	4.89482e-13	1.01227e-11	18.8334
TUBB1	0.17764	9.3315	3.28853	0.00104079	0.0040589	-1.81953
VPS26A	0.177482	7.3595	7.81392	1.34884e-14	3.46436e-13	22.3472
TMBIM4	0.177443	10.7498	6.65257	4.64326e-11	6.88821e-10	14.3916
NDEL1	0.177405	9.11451	8.44914	9.76616e-17	3.59218e-15	27.1788
HBD	0.177403	12.7743	3.73195	0.000200268	0.000932532	-0.288802
MTMR6	0.177183	6.94219	7.81358	1.35223e-14	3.46807e-13	22.3447
ZSWIM6	0.176853	7.46149	7.61681	5.81944e-14	1.35453e-12	20.916
RALA	0.176616	8.25206	6.74427	2.54465e-11	3.96238e-10	14.9775
AKIRIN2	0.176393	9.08513	8.38725	1.60149e-16	5.58054e-15	26.6934
VPS36	0.176329	7.0354	6.71169	3.15339e-11	4.79744e-10	14.7685
RPS6KA5	0.176209	7.59649	12.983	7.797e-36	1.07215e-32	70.5346
CHUK	0.17612	7.09187	9.72216	1.9131e-21	1.54744e-19	37.836
CLEC4A	0.176108	8.50138	5.67328	1.81417e-08	1.75868e-07	8.59902
C2CD5	0.175706	7.62277	5.83218	7.29336e-09	7.59325e-08	9.48053
LINC00921	0.175445	7.54095	9.56513	7.79594e-21	5.71148e-19	36.4532
THEMIS	0.175137	6.90712	9.15137	2.8864e-19	1.5779e-17	32.9003
PPCS	0.175027	7.65257	6.57862	7.50229e-11	1.07461e-09	13.9244
TLE4	0.174983	7.34166	8.49578	6.7146e-17	2.53228e-15	27.5465
EIF2A	0.174746	7.43551	7.06778	2.87825e-12	5.17101e-11	17.103
ARID5B	0.174616	7.35694	6.28465	4.82157e-10	6.00211e-09	12.1151
SLC25A20	0.174603	7.23573	10.8612	4.15556e-26	6.69233e-24	48.4172
TNFAIP6	0.17413	7.64511	7.64722	4.65412e-14	1.10049e-12	21.1346
SNORA25	0.173159	7.46234	7.13243	1.84228e-12	3.40917e-11	17.5386
MKNK1	0.173153	8.76086	7.38086	3.20954e-13	6.734e-12	19.2459
CHD1	0.173112	7.34944	5.64478	2.13134e-08	2.0407e-07	8.44329
FCGR3B	0.173098	9.32936	3.20968	0.0013694	0.00518475	-2.07192
RPL11	0.172757	11.9747	4.89322	1.14865e-06	8.25953e-06	4.60577
CXCL8	0.172716	6.98418	7.48332	1.53781e-13	3.41914e-12	19.9653
STX6	0.172693	7.84604	8.49745	6.62501e-17	2.50378e-15	27.5597
HACD2	0.172514	7.18937	6.30184	4.33346e-10	5.45912e-09	12.2188
RPL30	0.172112	12.288	3.99416	6.94827e-05	0.000355997	0.704944
JTB	0.17189	11.5714	8.12328	1.27478e-15	3.79798e-14	24.6588
PPBP	0.171705	8.40274	3.30016	0.000999023	0.00391892	-1.78179
MAEA	0.171649	7.35121	8.63673	2.14117e-17	8.60126e-16	28.6686
FAM214A	0.171542	6.97753	9.03562	7.74206e-19	3.98839e-17	31.9303
EPB41L4A-AS1	0.171226	8.58621	7.84213	1.09126e-14	2.83125e-13	22.5547
PHIP	0.17122	8.62441	4.20112	2.8833e-05	0.000160867	1.53543
RPRD1A	0.170987	7.40037	10.6064	4.98157e-25	6.69553e-23	45.9677
PNISR	0.17096	7.75141	5.39498	8.48074e-08	7.32375e-07	7.11032
STK17B	0.17092	6.94428	12.1666	6.11873e-32	3.3145e-29	61.6729
RNGTT	0.170612	7.44931	6.19781	8.23435e-10	9.89894e-09	11.5953
C18orf25	0.170518	7.10423	9.91188	3.41844e-22	3.0554e-20	39.5317
FTH1	0.170111	8.37669	3.6489	0.000276418	0.00124338	-0.589857
SERP1	0.169816	7.30877	9.2934	8.47963e-20	5.17344e-18	34.105
DAZAP2	0.169777	12.259	5.88891	5.23957e-09	5.58846e-08	9.80077
PAIP2	0.169748	7.44963	11.463	9.83027e-29	2.62278e-26	54.3836
KHDRBS1	0.169647	9.09446	3.68542	0.000240079	0.00109341	-0.458275
RBM47	0.169565	7.1683	5.95952	3.45775e-09	3.8202e-08	10.2034
PSMD6	0.16918	8.03967	4.44337	9.80261e-06	6.01137e-05	2.55899
TM9SF2	0.168802	8.62515	3.86449	0.000118202	0.000576374	0.205297
EMC7	0.1688	9.39943	7.10979	2.15468e-12	3.95452e-11	17.3856
NCK1	0.168562	7.52308	6.33714	3.47779e-10	4.4855e-09	12.4326
NAB1	0.168538	6.86077	10.9826	1.25245e-26	2.33217e-24	49.6003
TCFL5	0.168039	6.88869	11.9729	4.82506e-31	2.10373e-28	59.6332
FAM120AOS	0.167746	7.18054	8.24987	4.74721e-16	1.52081e-14	25.6274
METAP2	0.167702	7.72797	5.8715	5.80081e-09	6.12856e-08	9.70222
GBP1	0.167521	7.90381	3.88132	0.000110421	0.000541806	0.269244
S100A12	0.167353	8.97394	2.90267	0.00377792	0.0127375	-2.99732
OSGIN2	0.167055	6.92142	9.63549	4.16375e-21	3.19447e-19	37.0705
CMPK1	0.166539	6.98697	7.30375	5.55184e-13	1.13164e-11	18.7103
COPS3	0.166379	8.85786	5.26242	1.72563e-07	1.41308e-06	6.42607
GLUD1	0.166366	8.67971	4.6779	3.27924e-06	2.19303e-05	3.60248
HMGCR	0.16633	7.73122	6.97959	5.26004e-12	9.11129e-11	16.5146
GTF2F2	0.166125	7.43753	8.48453	7.35061e-17	2.75471e-15	27.4577
SEC22B	0.165858	8.11257	10.054	9.24537e-23	8.98208e-21	40.8197
RPL9	0.165587	7.03129	9.20765	1.77976e-19	1.01645e-17	33.3758
RNF144B	0.16551	7.82077	6.29083	4.64028e-10	5.80879e-09	12.1524
SLU7	0.165447	7.42961	8.18048	8.1713e-16	2.50549e-14	25.0948
HERC5	0.165184	9.01859	2.9027	0.00377757	0.0127375	-2.99724
NDUFV2	0.165172	8.75978	6.76685	2.19193e-11	3.44921e-10	15.1229
BORCS7	0.164965	7.25042	9.8852	4.36214e-22	3.82243e-20	39.2917
B4GALT5	0.16482	9.56822	5.83789	7.05528e-09	7.37113e-08	9.51266
ARL2BP	0.164729	8.39346	5.40681	7.95372e-08	6.90868e-07	7.17217
TXNDC17	0.164473	8.18133	4.31266	1.76613e-05	0.000103141	1.99984
FTH1P2	0.164168	8.72421	3.96738	7.76392e-05	0.000393613	0.600431
RCBTB2	0.164149	7.2766	6.64258	4.95572e-11	7.27327e-10	14.3282
JAK1	0.164087	8.30345	3.09992	0.00198767	0.00721599	-2.41325
MED4	0.163756	7.16243	8.00929	3.06842e-15	8.63798e-14	23.7977
RBM22	0.163663	9.82585	4.44051	9.93159e-06	6.07805e-05	2.54656
COPS5	0.163562	8.35824	7.56953	8.22426e-14	1.87283e-12	20.5775
THBS1	0.163194	6.86951	9.60377	5.52678e-21	4.20412e-19	36.7917
FKBP5	0.162908	9.02833	5.60548	2.65837e-08	2.49847e-07	8.2298
ERICH1	0.162862	7.84889	6.60045	6.51489e-11	9.41472e-10	14.0618
BIRC2	0.162602	7.16155	8.60306	2.81739e-17	1.10205e-15	28.3991
LANCL1	0.162573	7.16981	7.68346	3.5624e-14	8.6056e-13	21.3963
MYD88	0.162311	9.52849	8.85234	3.61494e-18	1.63597e-16	30.4159
DUSP12	0.162203	7.45403	6.49201	1.30805e-10	1.79315e-09	13.3834
TRIM33	0.162198	7.16345	10.3322	6.84572e-24	7.8445e-22	43.3846
MANSC1	0.161954	7.3391	7.96314	4.36532e-15	1.19137e-13	23.4523
TXNDC12	0.161191	9.37867	5.39482	8.4884e-08	7.32683e-07	7.10945
ALG6	0.160994	7.17202	8.41019	1.3337e-16	4.72672e-15	26.873
CLEC12A	0.160986	7.97998	4.29611	1.9007e-05	0.000110243	1.93019
UQCRQ	0.160964	8.72031	3.9752	7.51674e-05	0.000382491	0.63089
JMJD1C	0.160804	7.11568	7.79724	1.5283e-14	3.88619e-13	22.2248
HIBADH	0.160548	7.16652	9.22737	1.50159e-19	8.68686e-18	33.543
DDIT3	0.160497	7.10529	9.00667	9.89333e-19	4.99233e-17	31.6893
GPBP1	0.160271	7.1868	8.15769	9.75897e-16	2.96182e-14	24.9207
CHMP2B	0.160173	7.04607	7.58752	7.21125e-14	1.66548e-12	20.7061
HMGB2	0.160148	7.35252	7.94961	4.83934e-15	1.31073e-13	23.3513
BFAR	0.159945	7.60246	6.42476	2.00518e-10	2.68097e-09	12.9679
DESI2	0.159908	7.04944	8.03817	2.4586e-15	7.03198e-14	24.0149
USP38	0.159897	7.25635	5.47372	5.52048e-08	4.89991e-07	7.52434
NDUFB5	0.159737	9.02197	4.52257	6.81035e-06	4.29273e-05	2.90558
PADI4	0.159557	11.347	4.82985	1.57092e-06	1.11083e-05	4.306
RAB22A	0.159395	7.76589	6.77351	2.09736e-11	3.30913e-10	15.1658
OGFRL1	0.159276	7.09693	9.21866	1.61874e-19	9.30434e-18	33.4691
C1QBP	0.158892	8.61217	7.92271	5.93682e-15	1.58398e-13	23.151
IRS2	0.158859	7.71092	5.72361	1.36267e-08	1.35479e-07	8.87572
HIST1H4C	0.158726	11.767	3.83622	0.000132446	0.000638167	0.0985253
GIMAP4	0.158633	11.3486	5.11244	3.78231e-07	2.92063e-06	5.67145
PAN3	0.158336	8.26742	6.09431	1.54509e-09	1.7877e-08	10.9845
IFI6	0.15825	10.0021	3.31341	0.00095337	0.00376213	-1.73867
RPL7AP62	0.158167	12.7969	4.67591	3.31059e-06	2.21154e-05	3.5934
CD44	0.157794	8.86601	4.61632	4.39279e-06	2.86171e-05	3.32349
FAM126B	0.157786	7.49692	10.0154	1.32125e-22	1.24309e-20	40.468
STXBP5	0.157744	7.21583	7.20748	1.09262e-12	2.09792e-11	18.0488
PECAM1	0.157704	9.8618	4.4387	1.00137e-05	6.12608e-05	2.53874
UHMK1	0.157549	7.09419	7.78177	1.7158e-14	4.32603e-13	22.1115
SLC35E3	0.157388	7.65577	6.74097	2.60057e-11	4.04242e-10	14.9563
MKRN2	0.15735	7.48303	7.76303	1.97338e-14	4.91995e-13	21.9746
NCF2	0.157189	9.05174	2.61415	0.00907399	0.027066	-3.78356
NOD2	0.157187	8.03411	5.15113	3.09516e-07	2.42991e-06	5.86412
TMED10	0.157143	7.50489	4.91394	1.0361e-06	7.49549e-06	4.70456
CGRRF1	0.15708	6.87056	10.5844	6.1619e-25	8.09927e-23	45.7581
CLEC4E	0.157068	7.08375	8.76838	7.2584e-18	3.18018e-16	29.7311
DDX17	0.156571	8.71441	4.37458	1.33887e-05	8.00458e-05	2.26271
H3F3C	0.156409	8.53867	5.02388	5.95534e-07	4.45989e-06	5.23557
MAP1LC3B	0.156332	8.50015	8.04095	2.40673e-15	6.91683e-14	24.0358
CBR4	0.155801	6.9049	9.44899	2.17719e-20	1.47422e-18	35.4425
PTPRC	0.15578	7.82721	6.75121	2.43061e-11	3.7974e-10	15.0221
GMCL1	0.155696	7.32885	6.09282	1.55903e-09	1.8015e-08	10.9758
XRCC5	0.15569	7.84753	5.00419	6.58155e-07	4.89808e-06	5.13964
SLC22A15	0.155631	6.91583	8.57741	3.47049e-17	1.3516e-15	28.1944
G3BP2	0.155487	7.26735	8.86277	3.3137e-18	1.51498e-16	30.5014
SLC30A9	0.15542	6.985	9.07228	5.67072e-19	2.96403e-17	32.2364
COA5	0.155329	7.34962	6.79165	1.85966e-11	2.96816e-10	15.2831
RPS14	0.155322	12.3332	5.53006	4.04656e-08	3.68499e-07	7.82407
CUL5	0.155214	6.94019	7.29928	5.72989e-13	1.16395e-11	18.6794
MRFAP1	0.155204	9.24131	6.69957	3.41469e-11	5.15985e-10	14.6909
TSEN34	0.155154	10.4683	6.82616	1.47815e-11	2.40212e-10	15.5069
LINC00999	0.155057	8.58037	5.0467	5.30165e-07	4.00728e-06	5.34716
LAT2	0.154979	8.58008	8.7555	8.07315e-18	3.51133e-16	29.6266
YTHDF3	0.154975	7.1994	8.67218	1.60217e-17	6.61439e-16	28.9534
IFI16	0.154916	8.90732	2.94317	0.00332065	0.0113629	-2.88047
STAMBPL1	0.15473	7.15783	6.77665	2.05424e-11	3.24395e-10	15.1861
MRPS30	0.154419	7.4892	6.54439	9.35326e-11	1.32612e-09	13.7098
UBTD1	0.154364	7.50753	6.87503	1.06593e-11	1.76922e-10	15.8257
NT5C2	0.154361	9.03137	4.12216	4.05155e-05	0.000218149	1.21378
SF3B1	0.154253	7.49489	8.43291	1.11224e-16	4.04114e-15	27.0512
BST1	0.154001	7.38278	7.72146	2.68851e-14	6.5566e-13	21.6718
TLR1	0.153883	7.46507	3.72312	0.000207307	0.000961551	-0.321109
HIGD1A	0.153799	7.18769	6.64357	4.92372e-11	7.2382e-10	14.3345
ATP5MPL	0.15366	7.32396	7.77516	1.8026e-14	4.53211e-13	22.0632
IL7R	0.153325	10.5754	4.34953	1.49829e-05	8.88044e-05	2.1559
CUTC	0.15318	7.28914	7.22989	9.33981e-13	1.81035e-11	18.202
FOLR3	0.152784	9.73848	2.11492	0.0346737	0.0841585	-4.95195
CBFB	0.152677	6.96921	10.5004	1.38099e-24	1.69086e-22	44.9625
HSD17B12	0.15254	7.89083	5.53792	3.87409e-08	3.53513e-07	7.86612
MTMR9	0.15246	7.03119	8.62249	2.40498e-17	9.61776e-16	28.5545
RIPK2	0.15231	7.73673	6.2605	5.59922e-10	6.90287e-09	11.9699
MAP3K7	0.151883	7.28304	8.09877	1.54124e-15	4.56145e-14	24.4727
RPL13A	0.151781	10.4416	4.42582	1.06185e-05	6.46296e-05	2.48298
HSD17B11	0.151715	7.91948	5.95677	3.51439e-09	3.87559e-08	10.1877
MTPN	0.151393	9.34427	3.60982	0.000320988	0.0014217	-0.729248
TOR1B	0.151263	7.53205	7.61227	6.01628e-14	1.39853e-12	20.8834
BTNL8	0.15124	7.11194	6.64992	4.72441e-11	6.98541e-10	14.3747
RHOT1	0.151038	7.35309	12.1738	5.6635e-32	3.26583e-29	61.7492
ZNF518A	0.151028	6.79877	10.1563	3.57202e-23	3.69095e-21	41.7566
SERBP1	0.150912	7.5817	6.40245	2.30845e-10	3.05673e-09	12.831
PCF11	0.150891	7.15691	8.23032	5.53432e-16	1.7541e-14	25.4769
ENOPH1	0.150762	7.16701	7.11581	2.06692e-12	3.8091e-11	17.4262
BTF3	0.150716	9.87815	4.96224	8.13424e-07	5.97402e-06	4.93649
AK3	0.150396	7.58213	6.27332	5.17241e-10	6.40319e-09	12.0469
SESN3	0.150283	8.03706	3.55882	0.000389304	0.00169612	-0.908916
EPS15	0.150235	6.95272	9.07082	5.74194e-19	2.98505e-17	32.2241
RPL13AP3	0.149637	12.8616	6.42461	2.007e-10	2.6814e-09	12.967
RNF130	0.149485	9.67652	6.23565	6.52703e-10	7.94804e-09	11.8209
MYL6	0.149444	12.7497	5.50207	4.72341e-08	4.23874e-07	7.67479
CDA	0.149258	9.96189	4.27847	2.05492e-05	0.000118458	1.85623
MRPS31	0.149195	7.61124	6.05813	1.92107e-09	2.19477e-08	10.7732
LSM1	0.149147	8.65401	5.90192	4.8548e-09	5.21227e-08	9.87464
ZCCHC9	0.149144	7.38432	6.28848	4.70827e-10	5.88567e-09	12.1382
TOR1A	0.149134	7.79464	6.70214	3.35754e-11	5.07778e-10	14.7074
KLHL9	0.149128	7.08513	7.32143	4.89827e-13	1.01227e-11	18.8327
TMEM140	0.149059	10.3965	4.97489	7.63234e-07	5.63784e-06	4.99756
MFSD1	0.148982	8.28814	4.44507	9.72702e-06	5.96911e-05	2.56636
ZNF22	0.148776	7.35059	6.32878	3.6642e-10	4.70555e-09	12.3818
LPP	0.148687	9.35977	4.75492	2.26416e-06	1.55251e-05	3.95636
PDE3B	0.148562	6.93256	9.18965	2.07808e-19	1.16817e-17	33.2234
C1orf131	0.148264	7.26294	7.78144	1.71997e-14	4.33045e-13	22.1091
ELF2P4	0.148229	7.00252	7.93117	5.56753e-15	1.49437e-13	23.2139
CRIPT	0.148218	7.44019	7.62344	5.54309e-14	1.29697e-12	20.9636
SEC62	0.148036	6.98522	8.55475	4.17048e-17	1.60671e-15	28.014
ATP6V0E1	0.147303	11.12	8.43421	1.1007e-16	4.00737e-15	27.0614
EPSTI1	0.14727	8.61468	2.41522	0.0158968	0.0437543	-4.27836
ZNF791	0.147239	7.24642	6.348	3.24951e-10	4.21846e-09	12.4986
TRIR	0.147124	8.74117	2.72251	0.00658702	0.020618	-3.49779
GNPAT	0.147052	7.41785	6.67307	4.06165e-11	6.07582e-10	14.5219
SCAMP1	0.147031	6.96667	9.43839	2.38986e-20	1.60004e-18	35.3508
PGM2	0.146927	6.87494	10.2174	2.01783e-23	2.13437e-21	42.3193
FAM76B	0.146872	6.84748	9.07077	5.74433e-19	2.98505e-17	32.2237
C1RL	0.146856	8.03715	6.72719	2.84782e-11	4.38481e-10	14.8678
WASL	0.146665	6.91893	9.75793	1.38548e-21	1.14661e-19	38.1537
PILRA	0.146651	9.43005	6.3497	3.21516e-10	4.18604e-09	12.5089
CNEP1R1	0.146403	7.22667	8.66385	1.71539e-17	7.0331e-16	28.8863
CCN3	0.146299	7.23219	6.58434	7.23022e-11	1.03813e-09	13.9604
HAL	0.146283	7.27152	6.15049	1.09923e-09	1.30218e-08	11.3149
RBM17	0.145981	7.52368	5.52179	4.23598e-08	3.84573e-07	7.77991
NADSYN1	0.14584	8.2365	5.70291	1.53331e-08	1.50877e-07	8.76163
RPL23	0.145789	7.87302	2.92667	0.00350048	0.011894	-2.92827
CCNG1	0.14578	7.51126	5.23149	2.03211e-07	1.6452e-06	6.26876
ZNF143	0.145752	7.36102	6.30451	4.26211e-10	5.38062e-09	12.235
DR1	0.145455	6.77527	8.20442	6.77812e-16	2.11458e-14	25.2781
PICALM	0.145419	7.9297	3.78424	0.000162964	0.000773334	-0.0958573
SMIM19	0.145391	7.50271	5.63305	2.27687e-08	2.16958e-07	8.37946
SRSF2	0.145159	9.41243	4.33351	1.60952e-05	9.46439e-05	2.08793
BTBD10	0.145139	7.10169	8.47787	7.75485e-17	2.88803e-15	27.4051
SEL1L3	0.144891	7.61193	4.70544	2.87418e-06	1.93736e-05	3.7284
OAT	0.144872	7.35886	8.05579	2.14717e-15	6.22087e-14	24.1476
SNRNP27	0.144802	7.43441	5.73904	1.24763e-08	1.25225e-07	8.96103
MAP3K8	0.144662	7.18859	5.96642	3.31923e-09	3.67397e-08	10.2431
TRMT13	0.144557	6.74736	9.90979	3.48449e-22	3.09894e-20	39.5129
HNRNPK	0.14438	8.81184	3.95376	8.21251e-05	0.000414592	0.547567
RAB21	0.143981	7.14703	6.71484	3.08882e-11	4.70722e-10	14.7886
SEC11A	0.143769	8.90646	5.68339	1.71318e-08	1.66893e-07	8.65439
CHST15	0.143703	10.4591	4.60805	4.56739e-06	2.96681e-05	3.28631
AZI2	0.143562	6.89684	9.90422	3.66661e-22	3.24477e-20	39.4627
MPC2	0.143507	7.94917	6.53829	9.72655e-11	1.37088e-09	13.6717
PYGL	0.143406	9.26208	2.84186	0.00457258	0.015045	-3.16977
ASPRV1	0.14315	7.72576	6.10912	1.41283e-09	1.63891e-08	11.0713
RASSF2	0.14307	8.67324	8.80002	5.58499e-18	2.48971e-16	29.9885
GALNT4	0.143068	7.25064	7.21144	1.06277e-12	2.04279e-11	18.0759
AP3B1	0.143038	8.62435	4.39603	1.2154e-05	7.32767e-05	2.35462
APPL2	0.143023	7.80487	8.30027	3.19211e-16	1.05867e-14	26.0167
GABARAPL1	0.143015	8.63604	6.63276	5.28274e-11	7.71521e-10	14.2659
MCEE	0.142964	7.09072	7.4594	1.82752e-13	4.02325e-12	19.7965
PKN2	0.142655	7.34188	5.01142	6.34466e-07	4.73558e-06	5.17481
SYTL3	0.142559	8.40524	7.10771	2.18594e-12	4.00778e-11	17.3716
TMEM209	0.142416	6.87204	8.25462	4.57328e-16	1.47834e-14	25.664
PLXNC1	0.142332	7.53764	4.67633	3.30395e-06	2.20873e-05	3.59532
AGTPBP1	0.142162	7.34293	8.14847	1.04844e-15	3.16586e-14	24.8504
MTCH1	0.142071	10.8039	8.68298	1.46647e-17	6.16815e-16	29.0403
C4orf3	0.142055	8.75571	5.50103	4.75062e-08	4.25889e-07	7.66925
CGGBP1	0.142032	7.82904	8.68211	1.47693e-17	6.18305e-16	29.0333
UBP1	0.141642	7.95352	6.22019	7.17821e-10	8.66426e-09	11.7286
EMC4	0.141484	9.09116	6.23322	6.62518e-10	8.05468e-09	11.8065
DOCK8	0.141276	8.48584	3.24056	0.0012307	0.00472101	-1.97379
MSANTD4	0.141158	6.86843	9.29539	8.33464e-20	5.1024e-18	34.1219
DDX1	0.140559	8.02021	5.03133	5.73389e-07	4.30306e-06	5.27194
OSTF1	0.140333	10.753	5.50509	4.6453e-08	4.17703e-07	7.69089
LOC401677	0.140244	6.8769	7.37596	3.32392e-13	6.95766e-12	19.2117
ZDHHC18	0.140127	9.78809	5.59847	2.76471e-08	2.58618e-07	8.19191
ZNHIT3	0.139906	7.20555	8.65273	1.87877e-17	7.6503e-16	28.797
ARHGAP19	0.139798	7.7409	6.06777	1.81291e-09	2.07875e-08	10.8294
ACAA1	0.139751	8.51146	5.22246	2.13114e-07	1.71914e-06	6.22298
CHMP5	0.139656	6.8852	7.72102	2.69728e-14	6.56901e-13	21.6686
RPS23	0.13944	8.70383	3.37407	0.000767922	0.00309873	-1.53895
LYN	0.139197	12.4001	5.11115	3.80761e-07	2.93763e-06	5.66505
RRAGA	0.139008	8.78148	4.30535	1.82446e-05	0.000106235	1.96902
RPL35P5	0.138949	11.3059	3.54004	0.000417726	0.00180369	-0.974454
ZNHIT1	0.138666	8.95988	5.12842	3.48237e-07	2.70773e-06	5.75084
INKA2	0.138624	7.47588	8.98228	1.2157e-18	6.00329e-17	31.4868
RNF19B	0.138606	8.25043	3.8191	0.000141848	0.00067944	0.0342048
COX5A	0.13859	10.0809	3.77003	0.000172396	0.000813556	-0.148551
ASF1A	0.138493	7.12065	7.11421	2.08986e-12	3.8474e-11	17.4155
GTF2E1	0.138029	6.80228	10.2231	1.91289e-23	2.04759e-21	42.372
POLB	0.137777	8.44825	6.52082	1.08802e-10	1.51475e-09	13.5627
ZSCAN16	0.137713	7.27105	8.38993	1.56765e-16	5.47331e-15	26.7144
RNF24	0.137662	10.3603	4.36442	1.4015e-05	8.35664e-05	2.2193
ZNF25	0.137652	7.0274	7.45081	1.94402e-13	4.24832e-12	19.7361
PDK4	0.13757	6.80851	9.08899	4.91875e-19	2.5861e-17	32.3763
DPM1	0.137529	7.61226	6.49225	1.30602e-10	1.79312e-09	13.385
SIGLEC5	0.137515	8.3546	4.05646	5.35382e-05	0.00028066	0.950668
SHOC2	0.137503	7.16455	6.25489	5.79646e-10	7.12638e-09	11.9362
CREB5	0.137446	7.4748	10.9389	1.93135e-26	3.4183e-24	49.173
KIDINS220	0.137435	7.22097	5.76795	1.05698e-08	1.07356e-07	9.12144
IFI44L	0.137075	8.09467	2.02204	0.0434277	0.101214	-5.14236
IPO11	0.137064	7.1106	7.58068	7.58125e-14	1.74418e-12	20.6572
FAM49B	0.137061	7.372	4.32231	1.69194e-05	9.9132e-05	2.04055
SLC4A7	0.136902	6.94439	8.52807	5.17506e-17	1.98518e-15	27.8021
ETS2	0.136814	7.59646	5.47939	5.35139e-08	4.76401e-07	7.55435
RASA2	0.13678	7.20705	6.51785	1.10886e-10	1.54257e-09	13.5442
CMTR2	0.136772	6.84175	9.49588	1.43993e-20	1.00366e-18	35.8494
TRIM25	0.13674	8.96932	4.70578	2.86961e-06	1.93501e-05	3.72992
RBBP5	0.13673	7.58261	5.52097	4.25538e-08	3.86138e-07	7.7755
KXD1	0.136707	7.92825	4.2856	1.99124e-05	0.00011501	1.88607
ZNF816	0.136646	6.92255	8.3939	1.51872e-16	5.32326e-15	26.7455
RYK	0.136531	6.98516	7.74358	2.28101e-14	5.64755e-13	21.8327
MCL1	0.136407	9.04259	5.37682	9.35637e-08	8.02179e-07	7.01561
NFIL3	0.136406	7.72475	4.77013	2.10312e-06	1.45044e-05	4.0269
OSTCP2	0.136074	7.55659	5.59081	2.88587e-08	2.69248e-07	8.15048
ICAM3	0.136037	12.6381	6.43705	1.85505e-10	2.49142e-09	13.0436
IGSF6	0.135923	9.68118	3.57962	0.00035995	0.00158289	-0.835955
DRAM1	0.135913	7.20774	7.72583	2.60268e-14	6.37336e-13	21.7036
EIF3F	0.135866	10.6513	4.75346	2.28023e-06	1.56293e-05	3.9496
IFITM3	0.13583	11.371	2.12047	0.0342023	0.0831497	-4.9403
SUPT4H1	0.135721	9.3361	8.25313	4.62737e-16	1.49043e-14	25.6525
ARHGEF40	0.1357	7.54782	5.75535	1.13628e-08	1.14758e-07	9.05146
RPL4	0.135605	11.1534	4.45171	9.43666e-06	5.80488e-05	2.59518
RELCH	0.135581	6.83989	8.73759	9.35907e-18	4.04113e-16	29.4814
IFRD1	0.135558	6.89196	9.58971	6.26482e-21	4.68577e-19	36.6684
CDK19	0.135504	8.5642	5.3603	1.02286e-07	8.71524e-07	6.92973
NIN	0.135447	7.27934	11.9689	5.03207e-31	2.14174e-28	59.5917
LSMEM1	0.135388	7.00599	8.86488	3.25601e-18	1.49242e-16	30.5186
FAM111A	0.13527	8.36665	6.25932	5.64027e-10	6.94661e-09	11.9628
DKFZP586I1420	0.13525	7.75703	4.99742	6.81108e-07	5.05417e-06	5.10675
TMEM248	0.135175	7.74629	7.08648	2.53066e-12	4.58804e-11	17.2286
IFNAR1	0.135053	8.52741	5.53343	3.97168e-08	3.61864e-07	7.8421
SMARCE1	0.134882	7.25437	5.94748	3.71279e-09	4.07176e-08	10.1345
TMEM14B	0.134871	7.94288	3.4112	0.000671607	0.00275359	-1.41499
GIMAP2	0.134868	6.97072	6.31873	3.90122e-10	4.9813e-09	12.3209
FAM13B	0.134851	7.69499	4.88364	1.20464e-06	8.64478e-06	4.56018
EIF4G2	0.134681	8.91518	3.83941	0.00013076	0.000630894	0.110543
STARD3NL	0.134651	6.83261	9.06646	5.95877e-19	3.08751e-17	32.1877
WSB1	0.134611	7.61783	6.53563	9.89418e-11	1.39047e-09	13.6551
RPL31	0.134589	8.77102	2.22598	0.0262289	0.0666939	-4.71315
CUL2	0.134394	7.40188	5.91708	4.44119e-09	4.79413e-08	9.9609
ATP2B1-AS1	0.134342	9.43125	5.18152	2.64168e-07	2.09599e-06	6.01642
ANKRD46	0.134256	6.7729	9.59712	5.86442e-21	4.40472e-19	36.7334
AZIN1	0.134022	7.04598	8.87904	2.89273e-18	1.33965e-16	30.6349
NPTN	0.133957	7.60519	5.40449	8.0547e-08	6.9896e-07	7.16
RPS13	0.133835	11.716	5.31288	1.31919e-07	1.10196e-06	6.68464
RAB5A	0.133752	7.22074	5.0008	6.69557e-07	4.97052e-06	5.12316
NIP7	0.133649	7.31831	5.88946	5.22271e-09	5.57714e-08	9.80389
LXN	0.133484	7.02464	7.40406	2.71907e-13	5.76586e-12	19.408
ALPK1	0.133326	8.3094	4.79304	1.88113e-06	1.31202e-05	4.13358
TIA1	0.133317	7.06245	7.44776	1.98716e-13	4.32673e-12	19.7146
TACC1	0.133147	10.0132	6.31601	3.96777e-10	5.03749e-09	12.3045
CASP3	0.133133	7.02545	8.57829	3.44566e-17	1.34486e-15	28.2014
SESN1	0.133107	7.09975	7.39163	2.97208e-13	6.25046e-12	19.321
KLHL21	0.133092	7.68187	6.70782	3.23474e-11	4.90868e-10	14.7437
CEP135	0.133076	6.92392	8.14962	1.0391e-15	3.14297e-14	24.8592
DRAM2	0.133035	6.90789	8.29108	3.43226e-16	1.13201e-14	25.9455
CEBPZ	0.133001	7.60139	4.91577	1.02669e-06	7.43341e-06	4.7133
GRPEL2	0.132702	7.13178	7.96782	4.21261e-15	1.15321e-13	23.4872
CYSTM1	0.132665	8.61806	4.17617	3.21249e-05	0.000177297	1.43314
SCYL2	0.132626	7.14417	5.11993	3.63871e-07	2.82316e-06	5.70864
CCP110	0.132476	6.8845	7.75186	2.14468e-14	5.32477e-13	21.8931
UBE2B	0.132473	6.94298	7.79067	1.60536e-14	4.05905e-13	22.1767
VPS35	0.132417	8.497	3.89275	0.000105416	0.000519984	0.312813
KIAA1211L	0.132363	7.01243	8.55222	4.25681e-17	1.63645e-15	27.9939
HDDC3	0.1321	7.48352	6.49578	1.27697e-10	1.75864e-09	13.4068
SACM1L	0.131954	7.10406	4.8133	1.70377e-06	1.19531e-05	4.22832
RPL13P12	0.131847	7.86261	3.69317	0.000232966	0.00106618	-0.430181
SIRT1	0.131621	6.88585	7.50556	1.30933e-13	2.9367e-12	20.1226
IFIT3	0.131549	8.26151	2.57251	0.010234	0.0300745	-3.89034
PCID2	0.131501	8.69848	4.60624	4.6066e-06	2.99011e-05	3.27816
CEP350	0.131467	7.90464	4.22414	2.60838e-05	0.000146811	1.63029
BOD1	0.13132	7.00539	7.39987	2.80194e-13	5.93453e-12	19.3787
AKTIP	0.131269	7.28537	7.06817	2.87061e-12	5.16769e-11	17.1056
KYNU	0.130513	7.30576	6.77814	2.03394e-11	3.21758e-10	15.1958
APAF1	0.130232	7.77457	5.59867	2.76168e-08	2.5847e-07	8.19296
RPL15P11	0.12984	10.1495	3.16535	0.00159386	0.0059321	-2.21117
PTTG1IP	0.129728	9.52934	6.77231	2.1141e-11	3.33259e-10	15.1581
KCTD12	0.129705	8.02935	8.00308	3.21763e-15	9.02958e-14	23.7512
ARF4	0.129695	8.37281	8.29832	3.2416e-16	1.07309e-14	26.0016
ACTR6	0.129466	6.74045	8.22943	5.57294e-16	1.76322e-14	25.4701
PTGER2	0.129464	7.60067	4.42239	1.07857e-05	6.55575e-05	2.46813
SUB1	0.129387	6.81928	7.41986	2.4282e-13	5.21087e-12	19.5186
GRSF1	0.129283	7.47395	6.14908	1.10871e-09	1.31167e-08	11.3066
TCN1	0.12916	7.85434	3.61187	0.000318487	0.00141272	-0.721959
LINC00324	0.129093	7.81686	6.6477	4.79318e-11	7.07539e-10	14.3606
DNAJB9	0.129091	6.84731	8.6042	2.79132e-17	1.09425e-15	28.4082
ZNF746	0.129067	9.33601	6.04287	2.10514e-09	2.39386e-08	10.6845
URI1	0.128862	7.68161	4.76664	2.13907e-06	1.47352e-05	4.0107
ATRAID	0.128754	9.11546	4.30469	1.8298e-05	0.000106476	1.96625
KPNA3	0.12867	6.851	8.01394	2.96092e-15	8.34848e-14	23.8327
DSE	0.128417	6.93499	9.79215	1.01667e-21	8.57264e-20	38.4585
KLHL2	0.128263	6.80305	7.52341	1.15036e-13	2.59316e-12	20.2493
CCDC115	0.128219	7.8451	4.34507	1.52844e-05	9.02327e-05	2.13699
TMEM70	0.12794	6.97906	7.25509	7.82487e-13	1.5422e-11	18.3749
DMAC1	0.127834	6.89576	8.35661	2.04336e-16	6.97083e-15	26.4543
VAMP3	0.12777	9.19713	6.09316	1.55582e-09	1.79895e-08	10.9778
TMCO3	0.127756	7.22685	7.1701	1.41816e-12	2.67248e-11	17.7941
SCARB2	0.12773	8.36179	5.48969	5.0566e-08	4.51959e-07	7.60902
MTHFS	0.127643	8.28677	5.7895	9.33653e-09	9.57544e-08	9.24149
SLFN11	0.127486	7.3724	6.62979	5.3855e-11	7.85887e-10	14.2472
FBXO28	0.127468	6.99228	9.18566	2.15062e-19	1.20139e-17	33.1897
PAK2	0.12739	7.73654	6.53821	9.73177e-11	1.37088e-09	13.6712
MTDH	0.127344	7.1258	6.28677	4.75858e-10	5.93611e-09	12.1279
PLAUR	0.127296	8.42433	5.18119	2.64613e-07	2.09859e-06	6.01481
HIST1H4H	0.127055	7.18313	5.21139	2.25881e-07	1.81476e-06	6.16701
GOLGA7	0.127031	7.48805	9.83847	6.67753e-22	5.76655e-20	38.8724
ADO	0.127029	6.9408	6.84302	1.32078e-11	2.1642e-10	15.6166
PEX2	0.126961	6.84897	10.7544	1.18365e-25	1.76324e-23	47.3849
IKBIP	0.126958	7.00552	12.0615	1.8823e-31	9.34666e-29	60.5629
DDX21	0.126911	7.68815	3.9291	9.08813e-05	0.000454305	0.452266
SCLT1	0.126799	7.21634	5.46381	5.82886e-08	5.15315e-07	7.4719
RO60	0.126794	7.60149	9.64187	3.93299e-21	3.04355e-19	37.1266
ST8SIA4	0.126778	6.83889	10.801	7.50269e-26	1.15619e-23	47.8345
OTX1	0.126724	6.89637	7.19489	1.19309e-12	2.27616e-11	17.9629
UBAP1	0.126686	9.15146	5.27274	1.63368e-07	1.3427e-06	6.47878
HCP5	0.126637	11.0003	6.1524	1.08654e-09	1.28885e-08	11.3262
BID	0.126382	7.54111	8.40876	1.34903e-16	4.76587e-15	26.8618
TSEN15	0.126002	7.07508	5.61394	2.53509e-08	2.39521e-07	8.27567
TMEM9B	0.125671	8.40895	4.563	5.64243e-06	3.6165e-05	3.0848
RNASEL	0.125641	7.95065	6.33359	3.55584e-10	4.57625e-09	12.411
PRORP	0.125426	7.76597	6.16127	1.0294e-09	1.22513e-08	11.3786
MAIP1	0.125353	7.21453	5.92272	4.29642e-09	4.6519e-08	9.99301
RHOQ	0.12528	10.1467	5.40226	8.15267e-08	7.06433e-07	7.14835
SIPA1L2	0.125242	7.42418	3.9744	7.5419e-05	0.000383444	0.627743
NFKBIZ	0.125072	8.10211	8.47801	7.74671e-17	2.88803e-15	27.4062
C12orf29	0.124676	6.76318	9.13752	3.24987e-19	1.76044e-17	32.7837
ADGRE3	0.12451	8.61737	3.48504	0.000512548	0.00216603	-1.16448
SDE2	0.124026	7.20469	5.73262	1.2943e-08	1.29546e-07	8.92551
GDI2	0.124018	8.77425	2.97001	0.00304614	0.0105386	-2.80217
TYROBP	0.123753	13.593	6.37864	2.68166e-10	3.5248e-09	12.6853
XKR8	0.123663	7.90348	9.15312	2.8435e-19	1.55922e-17	32.9151
SLC9A8	0.123653	7.87695	5.99106	2.86788e-09	3.20654e-08	10.3847
RNF114	0.123618	8.95374	2.55706	0.0106968	0.0312649	-3.92952
NIPSNAP2	0.123613	6.99014	7.91241	6.41905e-15	1.70501e-13	23.0745
UTP14C	0.123466	7.07626	6.90844	8.51432e-12	1.42779e-10	16.0448
NQO2	0.123375	7.66014	3.80168	0.000152052	0.000724629	-0.0309183
INTS10	0.123266	8.13211	5.72653	1.34007e-08	1.33416e-07	8.89189
PRDX6	0.123194	9.62087	4.248	2.34972e-05	0.000133429	1.72919
STAT1	0.12316	10.1088	4.16247	3.40816e-05	0.000186967	1.37723
CSF3R	0.123015	11.4306	5.02706	5.85974e-07	4.39198e-06	5.2511
CHCHD2	0.122905	10.721	3.66012	0.000264738	0.00119658	-0.549567
FAM160A2	0.122904	7.99232	7.76854	1.89387e-14	4.74157e-13	22.0148
TBC1D14	0.122862	9.19807	6.64535	4.86709e-11	7.16673e-10	14.3457
RPL7AP30	0.122808	13.3363	4.74692	2.35348e-06	1.60698e-05	3.91938
NSMCE4A	0.122628	7.91866	3.99487	6.92797e-05	0.00035516	0.7077
PRDX5	0.122613	10.7425	3.82111	0.000140712	0.000674543	0.0417417
CNPY3	0.122548	8.7781	7.53936	1.02454e-13	2.31539e-12	20.3626
MPZL1	0.122433	7.24051	7.36338	3.63565e-13	7.58352e-12	19.124
RAB33B	0.122421	6.70977	7.5053	1.3118e-13	2.93857e-12	20.1208
LRRC6	0.122382	6.88844	8.55523	4.15411e-17	1.60386e-15	28.0179
CCNDBP1	0.122104	8.31912	9.44341	2.28659e-20	1.53665e-18	35.3943
ATP5PB	0.121973	8.52334	3.54289	0.000413302	0.00178718	-0.964555
STX10	0.121948	9.7842	4.54403	6.16433e-06	3.92009e-05	3.00051
CD300A	0.121795	9.82437	5.43552	6.80345e-08	5.9734e-07	7.32278
NPHP3	0.12171	7.0146	6.75111	2.43226e-11	3.7974e-10	15.0215
DAP3	0.121683	8.74044	5.83478	7.18395e-09	7.49243e-08	9.49516
CCDC14	0.121669	7.16368	5.0055	6.53786e-07	4.86759e-06	5.14603
CRISPLD2	0.121639	10.1221	3.3921	0.000719642	0.00292437	-1.47891
CMC2	0.121608	7.96769	4.77799	2.02422e-06	1.40415e-05	4.06347
ANKRA2	0.121506	7.61614	8.25558	4.53909e-16	1.47261e-14	25.6714
BNIP3	0.12126	7.18963	6.40497	2.27206e-10	3.01077e-09	12.8464
KLF2	0.121221	12.3621	2.85197	0.00443071	0.0146537	-3.14134
DYSF	0.121188	10.5467	3.00361	0.00273171	0.00959184	-2.70315
SLC35B3	0.121175	6.89439	7.72464	2.6258e-14	6.4124e-13	21.6949
NAMPT	0.121146	7.94264	4.6685	3.42977e-06	2.28686e-05	3.55963
PDE4B	0.121119	6.97918	9.1552	2.79314e-19	1.53631e-17	32.9326
C7orf25	0.121117	7.02312	8.68241	1.47337e-17	6.18262e-16	29.0357
UBASH3B	0.12103	7.57438	4.85088	1.41647e-06	1.00759e-05	4.40507
C14orf28	0.120881	6.90148	8.95922	1.47653e-18	7.17242e-17	31.2958
SPAG9	0.120817	7.26278	7.40934	2.61825e-13	5.56526e-12	19.445
ACADM	0.120789	7.08087	6.74233	2.57748e-11	4.01e-10	14.965
SLC45A4	0.120636	8.31534	6.01718	2.45459e-09	2.76486e-08	10.5356
RPGRIP1	0.120591	7.13767	6.34716	3.26662e-10	4.23464e-09	12.4935
RBL2	0.12048	9.07202	4.0016	6.73655e-05	0.00034664	0.734094
EIF3H	0.120448	9.76778	6.73779	2.65567e-11	4.10664e-10	14.9359
NOA1	0.12038	8.08881	4.39522	1.21987e-05	7.34962e-05	2.35114
ZNF7	0.120295	6.98213	7.29424	5.93797e-13	1.20348e-11	18.6446
ZNF18	0.120264	7.624	4.85378	1.39638e-06	9.94489e-06	4.41874
SLC36A4	0.120035	6.99998	6.67641	3.97406e-11	5.94978e-10	14.5432
MINDY3	0.119777	6.84753	8.21219	6.37885e-16	1.9935e-14	25.3377
FBXO11	0.119697	7.32407	8.79146	5.99596e-18	2.65306e-16	29.9188
KDELR2	0.119609	8.05609	6.71798	3.0258e-11	4.63887e-10	14.8087
TLK1	0.11939	6.79597	7.97191	4.08312e-15	1.1212e-13	23.5178
HECTD1	0.119278	7.72514	5.41585	7.57256e-08	6.59362e-07	7.21951
IRAK4	0.119065	7.07931	7.04425	3.38274e-12	6.02891e-11	16.9454
MON2	0.119049	7.23894	5.06739	4.76899e-07	3.63077e-06	5.44882
GOLPH3	0.119002	7.75676	3.25461	0.00117202	0.00451433	-1.92886
NAP1L4	0.118879	9.64281	4.2155	2.70844e-05	0.00015206	1.59465
DEF8	0.118732	8.10252	8.37833	1.71932e-16	5.9333e-15	26.6238
METTL25	0.118695	7.01889	7.18998	1.23469e-12	2.35301e-11	17.9294
GPX7	0.118657	7.29107	5.7334	1.28852e-08	1.29112e-07	8.92983
RPS3	0.118604	12.9188	4.78018	2.00277e-06	1.39193e-05	4.07365
ADPGK	0.118598	8.35077	6.57946	7.46155e-11	1.06963e-09	13.9297
MX2	0.118598	10.2594	4.65531	3.65188e-06	2.41513e-05	3.49974
TBC1D4	0.118507	6.96117	6.3401	3.41409e-10	4.4129e-09	12.4505
WASHC3	0.118453	7.73242	5.70071	1.55261e-08	1.52581e-07	8.74953
CLK4	0.118409	6.81493	8.21342	6.3174e-16	1.97775e-14	25.3472
ANTXR2	0.11838	8.83896	3.19685	0.00143117	0.00538377	-2.11243
NME8	0.118282	6.98594	7.46389	1.76924e-13	3.90455e-12	19.8282
GZMA	0.118264	8.89404	2.66943	0.00771618	0.0235584	-3.6392
EGLN1	0.118245	7.29873	5.33989	1.14149e-07	9.63523e-07	6.824
ATG3	0.118234	7.86339	8.74233	9.00043e-18	3.89568e-16	29.5198
SMNDC1	0.118221	7.12165	4.51073	7.19407e-06	4.51707e-05	2.85339
LAMTOR5	0.118066	8.21948	8.93985	1.73781e-18	8.37334e-17	31.1356
DDX46	0.117835	7.10742	5.98364	2.9971e-09	3.33393e-08	10.342
RPS17P16	0.117799	6.70814	7.0104	4.26427e-12	7.48068e-11	16.7193
CKLF	0.117512	9.19185	6.35211	3.16711e-10	4.12647e-09	12.5235
MTHFD2	0.117353	6.93757	7.9558	4.61667e-15	1.25804e-13	23.3974
CYP4V2	0.11733	7.04587	6.29018	4.65909e-10	5.82826e-09	12.1484
PTGER4	0.117141	7.63741	4.00576	6.621e-05	0.00034148	0.750394
DENND1B	0.116966	7.35633	8.89063	2.62569e-18	1.23518e-16	30.7301
PPP1R21	0.116534	7.54188	5.18242	2.62918e-07	2.087e-06	6.02098
KIAA0232	0.116449	6.93988	7.38694	3.07328e-13	6.45568e-12	19.2883
ZNF410	0.116285	7.72243	7.14402	1.70006e-12	3.16566e-11	17.617
IFNAR2	0.116181	8.85334	8.04858	2.26952e-15	6.56471e-14	24.0933
B3GALT4	0.116068	8.03669	5.86454	6.04152e-09	6.36782e-08	9.66285
DERA	0.115832	8.48034	6.252	5.90088e-10	7.24478e-09	11.9189
BZW2	0.115758	7.48707	5.68358	1.71131e-08	1.66801e-07	8.65544
KIF2A	0.115662	7.04829	7.22176	9.88729e-13	1.91076e-11	18.1464
RGL4	0.115618	9.16636	4.12264	4.04331e-05	0.000217771	1.21571
RPL12P38	0.115569	10.0628	4.13665	3.80802e-05	0.000206906	1.27236
NLRP12	0.115563	8.68442	5.3626	1.01025e-07	8.61609e-07	6.94167
DEFA4	0.115485	7.97	1.9923	0.0465982	0.106931	-5.20152
MAPK6	0.11529	6.75603	8.94879	1.61195e-18	7.809e-17	31.2095
STAM	0.11505	7.02663	7.26872	7.10895e-13	1.40741e-11	18.4687
FAM8A1	0.115026	7.14584	5.68035	1.74299e-08	1.6952e-07	8.63771
TEX30	0.114969	8.28771	3.18886	0.00147091	0.00552277	-2.13755
KHDC4	0.114898	7.75075	3.80106	0.000152432	0.000726244	-0.0332537
NECAP2	0.11475	10.3597	2.09652	0.036277	0.0873378	-4.99035
GSKIP	0.114728	6.86702	10.2041	2.28537e-23	2.40314e-21	42.1966
SLC25A46	0.114454	6.89173	7.12491	1.94076e-12	3.58399e-11	17.4877
TMEM181	0.114132	7.8779	4.01514	6.36702e-05	0.000329141	0.787252
FYB1	0.114053	8.27306	3.47492	0.000532035	0.00223728	-1.19911
DHX15	0.113974	8.24486	3.50138	0.000482463	0.00205053	-1.10833
DENND3	0.113973	8.63406	5.10138	4.00466e-07	3.07638e-06	5.61657
TMEM245	0.113662	7.15088	5.74738	1.18944e-08	1.19586e-07	9.00723
PGS1	0.113654	9.23163	4.20451	2.84117e-05	0.000158864	1.54936
XRN1	0.113601	7.03305	7.09335	2.41365e-12	4.39372e-11	17.2748
PTGES3	0.113593	7.58915	3.21791	0.00133108	0.00506158	-2.04586
BANK1	0.113507	7.3912	3.8558	0.000122417	0.00059449	0.172414
LINC00909	0.113418	6.86104	7.1661	1.45821e-12	2.73813e-11	17.7669
TMEM87A	0.113384	9.48061	4.43218	1.03156e-05	6.2979e-05	2.51049
DYM	0.113323	8.01241	5.53863	3.85886e-08	3.52303e-07	7.86992
SHISA5	0.11315	11.2627	5.20631	2.31996e-07	1.86055e-06	6.14132
ANAPC4	0.1128	7.62412	4.28552	1.99189e-05	0.00011501	1.88576
PMPCB	0.112611	8.05894	5.11141	3.80261e-07	2.93503e-06	5.66631
ARHGEF3	0.112577	9.08246	3.71869	0.000210932	0.000976845	-0.337319
COQ5	0.112547	7.89538	6.02513	2.34087e-09	2.64342e-08	10.5816
AP5M1	0.112308	6.9936	7.66152	4.18864e-14	9.98348e-13	21.2378
COMMD9	0.112277	8.2951	3.52055	0.000449283	0.00192553	-1.04215
DPY19L1	0.112091	6.90127	8.73344	9.6846e-18	4.17161e-16	29.4478
LAMTOR1	0.112077	10.2738	3.43506	0.00061576	0.0025474	-1.3346
PPFIA1	0.112022	7.21704	7.75674	2.06812e-14	5.14183e-13	21.9286
GRK6	0.111968	8.17396	5.5292	4.0658e-08	3.69874e-07	7.81949
RGL2	0.111751	8.06821	4.54843	6.03928e-06	3.85015e-05	3.02004
RGCC	0.111747	9.64167	4.06415	5.1832e-05	0.000272996	0.981224
SNX3	0.111472	8.65156	6.62693	5.48674e-11	7.99356e-10	14.229
PTPRE	0.111311	8.21771	8.04211	2.38537e-15	6.86649e-14	24.0445
KTN1	0.111252	6.9341	5.87889	5.55592e-09	5.89772e-08	9.74399
KDM3B	0.111242	7.71466	4.91337	1.03905e-06	7.51376e-06	4.70184
LMNB1	0.111174	7.33169	4.94997	8.65199e-07	6.32827e-06	4.87733
MME	0.110983	7.48903	10.365	5.01941e-24	5.82642e-22	43.6904
NGLY1	0.110798	7.31629	4.1703	3.29491e-05	0.000181678	1.40918
JUNB	0.110797	8.04666	4.52019	6.88592e-06	4.33883e-05	2.89507
GPSM3	0.110648	10.9447	3.93674	8.80804e-05	0.000441662	0.481707
ST3GAL6	0.110618	6.86953	7.72473	2.62411e-14	6.4124e-13	21.6955
PCNX4	0.110605	6.99997	7.16959	1.4232e-12	2.6752e-11	17.7906
MEF2C	0.110442	7.6632	4.94921	8.68481e-07	6.34968e-06	4.8737
FAM217B	0.110313	8.69175	5.61801	2.4779e-08	2.34365e-07	8.29771
SLIRP	0.110108	7.706	3.42283	0.000643819	0.00264999	-1.37587
STAU2	0.110073	6.70989	11.2212	1.15021e-27	2.57481e-25	51.9561
STAT5B	0.109781	9.06842	6.0468	2.05618e-09	2.34266e-08	10.7073
PEF1	0.109726	8.10083	4.20268	2.86382e-05	0.00015993	1.54185
COPS4	0.109724	7.4329	5.63219	2.28796e-08	2.17898e-07	8.37477
SLK	0.109656	6.85546	7.44139	2.08032e-13	4.50761e-12	19.6698
ZNF627	0.109537	6.80143	10.8942	3.00176e-26	5.11042e-24	48.738
TM2D3	0.109481	7.36834	5.89725	4.98951e-09	5.35048e-08	9.84813
SAP30	0.109475	6.99423	5.21446	2.22266e-07	1.78733e-06	6.18253
MTX3	0.109456	6.8801	8.18185	8.08483e-16	2.48341e-14	25.1052
POLR3GL	0.109344	8.6306	4.06744	5.11169e-05	0.000269786	0.994332
TMEM50B	0.109338	7.6141	6.54564	9.27829e-11	1.31738e-09	13.7176
KRAS	0.1092	7.32769	5.93298	4.04444e-09	4.40307e-08	10.0516
DDX50	0.109169	7.02218	6.13076	1.23923e-09	1.45644e-08	11.1985
GTF2E2	0.109091	8.64159	4.85393	1.39536e-06	9.94159e-06	4.41944
PAK1	0.108712	8.96515	3.86665	0.000117175	0.000571987	0.213495
CDKN2AIP	0.10857	6.8853	7.27377	6.86054e-13	1.36721e-11	18.5034
HNRNPA0	0.108551	7.89542	3.51389	0.000460553	0.00196864	-1.06516
CELF2	0.10847	7.8983	8.35826	2.01677e-16	6.89749e-15	26.4672
UCHL5	0.108217	6.86442	7.41965	2.43177e-13	5.21228e-12	19.5172
ATXN7L3	0.108189	8.34759	5.03826	5.53494e-07	4.16776e-06	5.30583
ZFP36L1	0.10794	8.62948	2.16835	0.0303574	0.0753289	-4.83856
ZNF581	0.107885	9.01083	5.65456	2.01688e-08	1.93942e-07	8.49664
SSBP2	0.107815	7.75083	5.69657	1.58956e-08	1.55613e-07	8.7268
MRPL32	0.107742	7.29488	5.60885	2.60851e-08	2.45938e-07	8.24808
SEC23IP	0.107599	6.96899	7.66692	4.02521e-14	9.63248e-13	21.2767
LSM7	0.107459	8.49405	4.81275	1.70832e-06	1.19757e-05	4.22577
LINC00938	0.107392	7.45369	5.10421	3.94654e-07	3.03434e-06	5.63062
CXXC5	0.107301	7.94893	2.96195	0.00312635	0.0107598	-2.82576
STRN3	0.107275	7.01357	5.89747	4.98321e-09	5.34693e-08	9.84936
HTR2A	0.107168	7.68195	4.18387	3.10722e-05	0.000171911	1.46466
CIPC	0.107157	6.96631	8.43426	1.10026e-16	4.00737e-15	27.0618
LUC7L3	0.107054	6.91126	6.9604	5.99233e-12	1.02604e-10	16.3874
PLPBP	0.107042	8.45787	4.73348	2.51137e-06	1.70892e-05	3.85732
ORC2	0.107035	7.16526	6.84295	1.32138e-11	2.1642e-10	15.6162
ZC2HC1A	0.106895	7.07568	6.09236	1.56339e-09	1.80537e-08	10.9731
RHOQP3	0.106848	7.19442	4.35714	1.44801e-05	8.61387e-05	2.1883
PRKAA1	0.106833	7.36167	5.23808	1.9627e-07	1.59623e-06	6.30219
PARL	0.106787	8.07072	6.02898	2.28759e-09	2.58816e-08	10.6039
TAF2	0.106786	6.94409	7.58122	7.55142e-14	1.73955e-12	20.661
IDH1	0.10678	7.27596	6.87074	1.09704e-11	1.81917e-10	15.7976
RPL13AP6	0.106736	10.6449	3.22901	0.00128099	0.00489085	-2.01061
ACTB	0.106594	13.0856	2.04201	0.0414023	0.0972802	-5.10214
ITPR1	0.106551	7.26836	5.2034	2.35566e-07	1.8858e-06	6.12663
LMBR1	0.10652	6.90071	7.42296	2.37469e-13	5.10829e-12	19.5404
MAT2B	0.106414	7.69451	6.08119	1.67226e-09	1.92488e-08	10.9078
MAP2K1	0.106329	8.19366	4.78133	1.99157e-06	1.38527e-05	4.07902
SET	0.106144	8.33058	3.07164	0.00218409	0.00784486	-2.49931
PLA2G7	0.106028	7.07758	5.29935	1.41798e-07	1.17787e-06	6.61511
TRIM52	0.106003	7.25521	5.33684	1.16033e-07	9.77473e-07	6.80824
OSBPL11	0.105929	6.81265	6.91904	7.92695e-12	1.33555e-10	16.1145
COP1	0.105915	8.31264	6.66292	4.34026e-11	6.46555e-10	14.4573
TAGLN2	0.105829	11.1852	3.86305	0.000118891	0.000579574	0.199842
XPR1	0.105618	7.04883	6.45407	1.66536e-10	2.25359e-09	13.1485
SLC37A3	0.105543	6.79355	11.1133	3.40444e-27	6.99515e-25	50.8854
WAC	0.105499	8.03495	4.29371	1.92105e-05	0.000111351	1.92009
HLA-B	0.105458	13.317	5.26149	1.73417e-07	1.41877e-06	6.42132
SC5D	0.105452	7.0533	4.39523	1.2198e-05	7.34962e-05	2.35119
OPTN	0.105402	7.50248	4.31616	1.73885e-05	0.00010178	2.0146
SP4	0.105292	6.89125	6.24066	6.3284e-10	7.72195e-09	11.851
RAP1B	0.105286	6.8114	6.87997	1.03114e-11	1.71308e-10	15.858
ORMDL1	0.105211	7.13416	5.63869	2.20578e-08	2.10633e-07	8.41011
C1orf43	0.104987	7.47778	4.79364	1.8756e-06	1.30867e-05	4.1364
SLC7A7	0.104979	10.4359	3.75593	0.000182261	0.000855816	-0.200644
RUNDC1	0.10488	7.67282	4.82126	1.6386e-06	1.15503e-05	4.26563
SIRPB1	0.104749	7.41572	3.5673	0.00037708	0.00165173	-0.879233
RPS6	0.104696	11.0964	2.45677	0.0141814	0.0397719	-4.17822
ATP11B	0.104491	6.97442	6.99855	4.62313e-12	8.05488e-11	16.6405
TMCC3	0.104427	7.16567	5.79278	9.16114e-09	9.40095e-08	9.25984
CRK	0.104263	7.68324	5.28882	1.49982e-07	1.24067e-06	6.56108
AKIRIN1	0.104121	7.39384	10.8551	4.41252e-26	6.98037e-24	48.358
RPL38	0.104097	13.4093	4.12899	3.93494e-05	0.000212832	1.24137
HS1BP3	0.103987	7.63037	3.98947	7.08499e-05	0.000362482	0.686591
UBQLN1	0.103979	7.48689	6.17035	9.74002e-10	1.1623e-08	11.4323
DIPK2A	0.103945	6.70009	8.72029	1.07931e-17	4.6268e-16	29.3413
SNX13	0.103889	6.73469	9.32797	6.27911e-20	3.87053e-18	34.4005
AHCY	0.103875	8.00571	5.24371	1.9052e-07	1.55362e-06	6.3308
MAPK1	0.103847	8.24934	6.66293	4.34002e-11	6.46555e-10	14.4574
ABCE1	0.103762	6.86859	6.11454	1.36726e-09	1.59225e-08	11.1031
WAPL	0.103749	7.07252	5.78128	9.78904e-09	9.99937e-08	9.19569
KLHL12	0.103682	7.48742	7.25418	7.87489e-13	1.54864e-11	18.3687
SAMSN1	0.103629	6.85401	9.57527	7.1236e-21	5.28388e-19	36.5419
NUP160	0.103616	7.15673	5.03189	5.71748e-07	4.29616e-06	5.27469
F2RL1	0.103533	7.10675	4.14832	3.6221e-05	0.000197464	1.31967
MGAM	0.10353	7.28102	4.5124	7.13867e-06	4.48702e-05	2.86075
STX7	0.103439	7.25871	4.652	3.70981e-06	2.44801e-05	3.48472
RTN4	0.10329	7.56459	7.00913	4.30146e-12	7.53851e-11	16.7109
PPP6C	0.103274	9.62067	4.5937	4.88656e-06	3.15807e-05	3.2219
C8orf76	0.103261	8.25874	5.81715	7.95726e-09	8.22695e-08	9.3962
UBE2E1	0.103247	7.60067	4.12781	3.95487e-05	0.000213587	1.2366
WIPF1	0.103238	7.62253	3.79966	0.000153283	0.000730104	-0.0384719
MGAT4A	0.103193	6.90891	7.87416	8.57264e-15	2.24699e-13	22.7911
TANK	0.103184	7.09837	8.8481	3.74497e-18	1.69053e-16	30.3812
FBXL13	0.103183	6.96388	5.68009	1.74557e-08	1.69678e-07	8.63628
IL1RN	0.103161	8.16533	5.26879	1.66834e-07	1.36992e-06	6.45857
ARHGAP27	0.103084	6.96757	6.67746	3.94683e-11	5.91396e-10	14.5499
ZEB2	0.102988	6.97732	5.3249	1.23707e-07	1.03626e-06	6.74655
TXNRD1	0.102812	7.47024	7.25437	7.86452e-13	1.54831e-11	18.37
TPT1P6	0.102755	6.7617	8.87913	2.89061e-18	1.33965e-16	30.6356
MTSS1	0.102532	7.39486	3.89772	0.000103306	0.000510266	0.331809
TMEM45B	0.102522	7.00184	5.21982	2.16086e-07	1.74076e-06	6.20965
ADGRE2	0.102514	9.23675	3.14389	0.00171431	0.00633424	-2.27791
ST6GALNAC2	0.102419	7.4496	4.53438	6.44717e-06	4.08108e-05	2.95778
CSTA	0.102342	7.23087	6.05517	1.95544e-09	2.23072e-08	10.756
RAB11FIP2	0.102134	6.82566	9.09432	4.70051e-19	2.49336e-17	32.4209
KIAA0355	0.102107	7.99717	5.33986	1.1417e-07	9.63523e-07	6.82383
DUSP11	0.102056	7.24007	8.23193	5.46498e-16	1.73829e-14	25.4893
STT3B	0.102037	6.82288	6.72079	2.97039e-11	4.56174e-10	14.8267
HSPA14	0.102005	6.98736	6.216	7.3652e-10	8.87797e-09	11.7036
CPEB4	0.10185	7.19231	3.4718	0.000538191	0.0022605	-1.20978
RSAD2	0.101619	7.18353	2.14669	0.0320481	0.0787155	-4.88487
PPM1D	0.101301	6.93793	5.88473	5.36909e-09	5.71871e-08	9.77712
DNAJB6	0.101291	8.48035	4.36276	1.41197e-05	8.41346e-05	2.21223
PFDN1	0.10124	7.79824	5.08227	4.41855e-07	3.37836e-06	5.52211
ANXA3	0.101184	6.96148	4.7031	2.90668e-06	1.9578e-05	3.71765
RPL34	0.101151	6.74646	8.44844	9.82111e-17	3.60497e-15	27.1733
ZSCAN9	0.101079	7.02867	7.14818	1.65164e-12	3.08837e-11	17.6453
PHF21A	0.101015	9.77182	3.11393	0.00189651	0.0069225	-2.37033
COMMD10	0.100857	6.9289	7.16246	1.49559e-12	2.80537e-11	17.7422
SOD2	0.100824	9.56901	3.67804	0.000247045	0.00112285	-0.484989
IL1R2	0.100387	7.72629	6.04467	2.08252e-09	2.37116e-08	10.695
NLRC5	0.100368	7.48295	4.53558	6.41139e-06	4.05987e-05	2.96308
CMAS	0.100333	7.20562	5.7487	1.18046e-08	1.1875e-07	9.01456
TAPT1-AS1	0.100321	7.37184	4.51055	7.19998e-06	4.5192e-05	2.85261
FAM107B	0.100139	9.0709	4.05494	5.38827e-05	0.000282217	0.944619
PAM	0.100129	7.96972	2.83807	0.00462676	0.0152048	-3.18039
NMRK1	0.100108	7.33409	4.79036	1.90586e-06	1.32771e-05	4.12109
GALNT11	0.10007	7.55279	3.7547	0.000183149	0.000859311	-0.205197
MRPL13	0.100065	6.88438	6.49245	1.30437e-10	1.79223e-09	13.3862
CEPT1	0.100032	7.17822	7.29605	5.86248e-13	1.18953e-11	18.6571
SLC11A1	0.100018	9.02698	5.19883	2.41274e-07	1.93062e-06	6.1036
TMX3	0.100013	6.77862	7.41405	2.53142e-13	5.40641e-12	19.4779
DNAJC15	0.100001	6.87066	6.79308	1.8421e-11	2.94275e-10	15.2923
NUAK2	0.0999497	8.5152	4.95586	8.39959e-07	6.15121e-06	4.90571
AP3M1	0.0998936	7.40561	6.73142	2.76961e-11	4.27175e-10	14.8949
DUSP6	0.099855	7.81977	3.15938	0.00162655	0.00604622	-2.22978
GASK1B	0.0998362	6.79088	8.34041	2.32364e-16	7.88185e-15	26.3282
RAB24	0.0997744	8.44059	5.62009	2.44902e-08	2.32001e-07	8.30904
IGFBP1	0.0996808	7.72036	2.87427	0.00413196	0.0137805	-3.07832
COA1	0.0994928	7.30801	10.3852	4.14519e-24	4.87496e-22	43.879
LPIN1	0.0994324	8.06736	3.08247	0.00210684	0.00760998	-2.46643
B3GNTL1	0.0993118	7.20078	5.6644	1.9077e-08	1.84037e-07	8.55043
PPP1R3D	0.0992602	7.25317	5.81662	7.98189e-09	8.24764e-08	9.39321
GPX4	0.0992578	10.8751	4.45335	9.36597e-06	5.76735e-05	2.60233
CDC23	0.0992544	7.32902	4.1929	2.98807e-05	0.000166091	1.50165
TICAM2	0.0992162	7.69149	5.4263	7.15399e-08	6.25047e-07	7.27434
SNAP23	0.0990486	7.39334	3.48695	0.000508936	0.00215229	-1.15792
RPAP2	0.0989015	7.03484	7.39699	2.86017e-13	6.02929e-12	19.3586
ZSCAN18	0.0988225	8.0483	3.39676	0.000707641	0.00287888	-1.46335
PSMA2	0.0986582	6.73965	7.30923	5.34069e-13	1.09234e-11	18.7482
RDH14	0.0985573	7.1469	5.68728	1.67576e-08	1.63693e-07	8.67574
HDAC2	0.0984353	7.77944	3.40673	0.000682569	0.00279149	-1.42997
PRCP	0.0984177	9.55279	3.44481	0.000594218	0.00246857	-1.3016
ATG12	0.0983175	7.80712	7.01259	4.20088e-12	7.37671e-11	16.734
ZCCHC17	0.0982805	7.6839	6.30112	4.35303e-10	5.47605e-09	12.2144
FLOT1	0.0981971	9.9782	3.88604	0.000108328	0.000532435	0.28722
IQCB1	0.098017	7.04554	5.66481	1.90336e-08	1.83718e-07	8.55263
SHTN1	0.0979046	6.97704	5.25959	1.75166e-07	1.43217e-06	6.41167
GALC	0.0978903	7.2249	5.65387	2.02476e-08	1.94595e-07	8.49287
HLA-E	0.0978177	12.1467	3.60946	0.000321427	0.00142329	-0.730522
RPLP2	0.0977086	13.9354	2.94241	0.00332879	0.0113842	-2.88268
PDCD10	0.0975688	6.75032	9.28572	9.06434e-20	5.4557e-18	34.0394
MBP	0.0975508	9.71139	3.53738	0.000421909	0.00181999	-0.98372
LYRM2	0.0975032	7.48624	3.6476	0.000277798	0.00124803	-0.594503
GON7	0.0974813	6.7231	7.68751	3.45732e-14	8.37439e-13	21.4256
COMMD3	0.0974804	8.78957	3.75804	0.000180754	0.000848964	-0.192874
TBC1D9	0.097467	6.88166	5.18483	2.59634e-07	2.0646e-06	6.03307
TMEM184B	0.0972672	7.8268	4.59495	4.85785e-06	3.14065e-05	3.22752
ZNF438	0.096956	7.23665	4.77344	2.06957e-06	1.43116e-05	4.04228
RCN2	0.096699	6.75467	9.14058	3.16587e-19	1.72117e-17	32.8095
CDK5R1	0.0966563	7.01415	7.85086	1.02191e-14	2.66288e-13	22.619
TGFA	0.0966479	6.92624	7.75015	2.17218e-14	5.38557e-13	21.8806
TC2N	0.0965237	6.70759	6.56889	7.98851e-11	1.14242e-09	13.8633
KRT23	0.0963304	7.23146	4.96038	8.211e-07	6.02545e-06	4.92748
RNASE6	0.0962719	8.91595	3.3331	0.000889046	0.00353556	-1.67422
ZBTB34	0.0960972	7.31658	7.57672	7.80358e-14	1.79072e-12	20.6289
SNX2	0.0959674	8.25102	4.15957	3.45087e-05	0.000189052	1.36545
ABTB1	0.0959067	10.4985	4.51975	6.89973e-06	4.346e-05	2.89317
CNOT8	0.095875	7.16975	4.67366	3.34635e-06	2.2329e-05	3.58314
EPM2AIP1	0.0958329	7.42179	6.47142	1.4914e-10	2.03049e-09	13.2558
NDUFB6	0.0958202	8.59707	5.05235	5.15071e-07	3.90144e-06	5.37489
RAD21	0.0958165	7.11617	3.13623	0.00175928	0.00647631	-2.30162
RIT1	0.0957374	6.99351	5.70789	1.49043e-08	1.4728e-07	8.78906
ANKRD10	0.0956895	7.14409	4.62383	4.23974e-06	2.77008e-05	3.35732
ARFGEF1	0.0955156	7.18303	6.18539	8.88467e-10	1.06449e-08	11.5215
COBLL1	0.0954629	6.86274	5.28019	1.57033e-07	1.29437e-06	6.51685
GVINP1	0.0954582	10.4365	3.34042	0.000866186	0.0034547	-1.65018
ZNRD1	0.095406	7.25233	5.08989	4.24878e-07	3.25272e-06	5.55974
PHF20L1	0.0953225	6.87442	9.12491	3.62019e-19	1.94923e-17	32.6776
RPS19BP1	0.095299	7.57585	4.77255	2.0785e-06	1.43623e-05	4.03816
RNF138	0.0952375	6.66113	7.98594	3.66842e-15	1.01355e-13	23.6227
ENY2	0.0949789	7.5049	3.049	0.00235398	0.00838744	-2.56763
CHCHD2P9	0.0949688	8.89738	3.42822	0.000631301	0.00260146	-1.35768
ACOT13	0.0949553	7.07	6.14372	1.14547e-09	1.35158e-08	11.2749
VIM	0.094937	12.2497	2.91852	0.00359257	0.0121699	-2.95179
RPL17	0.0949048	7.97222	3.08217	0.00210894	0.00761449	-2.46734
TMEM126A	0.0947434	7.15448	4.65807	3.60436e-06	2.38901e-05	3.51224
ST13	0.0947129	7.14525	3.86105	0.000119852	0.000583781	0.192286
CST3	0.0946818	12.5116	2.99245	0.00283271	0.00989597	-2.73617
SP3	0.0946679	6.77463	9.09129	4.82316e-19	2.54333e-17	32.3956
NSUN7	0.0945579	6.89546	8.25256	4.64818e-16	1.49444e-14	25.6481
PSMA4	0.0945047	7.7763	3.88113	0.000110507	0.00054183	0.268515
SECISBP2L	0.0944356	7.39125	5.16967	2.81022e-07	2.21888e-06	5.95696
NKTR	0.0942458	8.05154	4.00368	6.67856e-05	0.000344052	0.742239
SOWAHC	0.0942329	6.75097	8.37837	1.71878e-16	5.9333e-15	26.6241
ATM	0.0942275	7.34866	5.55357	3.55167e-08	3.2653e-07	7.95001
RAB5C	0.0942254	8.61169	4.43096	1.03731e-05	6.32436e-05	2.5052
ZZZ3	0.0941868	6.80283	7.43781	2.13459e-13	4.61959e-12	19.6446
TRMT12	0.0941196	7.04018	5.67719	1.77442e-08	1.72296e-07	8.62043
SDHB	0.094094	9.89445	4.85479	1.38943e-06	9.90326e-06	4.42352
PURA	0.0940674	6.96961	6.46984	1.50647e-10	2.04789e-09	13.2461
CTSC	0.0939874	7.88091	4.078	4.88852e-05	0.000258925	1.03646
INSIG2	0.0939627	6.84027	6.75395	2.38706e-11	3.73652e-10	15.0398
HNRNPH3	0.0939363	6.89747	5.85486	6.39202e-09	6.71744e-08	9.60824
DICER1	0.0938955	7.09755	6.77094	2.13342e-11	3.36008e-10	15.1492
SETX	0.0938464	7.46349	4.61254	4.47177e-06	2.90939e-05	3.30649
IFIH1	0.0938443	7.25872	3.6984	0.000228285	0.00104905	-0.411215
TOMM7	0.0937586	10.223	2.1142	0.0347351	0.0842468	-4.95346
ZNF83	0.0937333	6.77214	5.60586	2.65259e-08	2.49567e-07	8.2319
CD69	0.0937284	6.66263	8.69307	1.34998e-17	5.71853e-16	29.1216
OMA1	0.0936817	6.99431	7.83162	1.18102e-14	3.04644e-13	22.4773
MPPE1	0.0936686	7.83269	5.41858	7.46126e-08	6.50305e-07	7.23379
RPA3	0.0935033	7.70831	2.63759	0.00847412	0.0254894	-3.72271
PPP3CC	0.0934721	7.6163	3.61203	0.000318291	0.00141223	-0.721386
FBXL20	0.0933926	7.26935	5.36074	1.02043e-07	8.69875e-07	6.93201
ZNF260	0.0933445	6.83075	7.20628	1.10185e-12	2.11111e-11	18.0406
UBE2G1	0.0933049	7.55374	4.72654	2.5969e-06	1.76175e-05	3.82532
PARP9	0.0932377	7.96803	4.12265	4.04305e-05	0.000217771	1.21577
ASAP1	0.0932274	8.88956	4.19492	2.96203e-05	0.000164797	1.50994
SPCS1	0.0931865	10.4742	4.35096	1.4887e-05	8.82945e-05	2.162
HPSE	0.0931527	7.22679	5.05438	5.09757e-07	3.86447e-06	5.38485
SIRT7	0.0931077	7.39627	3.61203	0.000318296	0.00141223	-0.721401
PPP2R2A	0.0930317	7.92136	4.11392	4.19669e-05	0.000225353	1.18053
COMMD2	0.0930072	6.95947	5.1752	2.73033e-07	2.16057e-06	5.98469
JAK2	0.093005	6.81462	6.65367	4.61024e-11	6.85059e-10	14.3985
NDFIP1	0.0929629	6.78965	7.44307	2.05535e-13	4.45891e-12	19.6816
DMTF1	0.092957	7.29561	5.07334	4.62574e-07	3.52772e-06	5.4781
MRPS15	0.0927948	8.18266	6.22336	7.03954e-10	8.51413e-09	11.7475
ICOS	0.0927576	7.28179	3.88851	0.000107247	0.000527633	0.29664
CCT2	0.0927049	7.89933	3.81296	0.000145367	0.000694621	0.0112278
LONRF1	0.0925939	6.74141	9.10025	4.4685e-19	2.39877e-17	32.4706
SPTSSA	0.0924934	6.86865	7.31261	5.21439e-13	1.06895e-11	18.7715
NOC3L	0.0922104	6.79005	5.84629	6.71929e-09	7.03656e-08	9.5599
DAD1	0.0921889	10.4872	3.03659	0.00245219	0.00869058	-2.60488
CWF19L2	0.0921634	6.95182	5.82317	7.68469e-09	7.96357e-08	9.42993
ZNF148	0.09197	10.2345	4.75273	2.28826e-06	1.56724e-05	3.94624
HLA-DPB1	0.0918486	7.3081	4.14591	3.65966e-05	0.000199358	1.30991
PDZD8	0.0918128	6.88099	7.30036	5.68624e-13	1.1564e-11	18.6869
VNN1	0.0916263	7.2506	4.95983	8.23358e-07	6.03953e-06	4.92485
RNF13	0.0915017	6.99519	5.34305	1.12228e-07	9.4855e-07	6.84036
ERGIC2	0.0913776	6.75473	6.66209	4.36367e-11	6.49501e-10	14.4521
PDE4D	0.0913736	6.72428	8.071	1.90971e-15	5.5781e-14	24.2625
STARD7	0.0913733	7.87035	5.65189	2.0475e-08	1.96358e-07	8.48207
TSC22D2	0.0911226	7.14775	6.02994	2.27447e-09	2.57495e-08	10.6095
OSBPL2	0.0910821	7.84989	3.08978	0.00205618	0.00744204	-2.44421
CLEC7A	0.0910682	6.8887	7.50202	1.34327e-13	3.0053e-12	20.0976
STK3	0.0909792	6.85002	6.38783	2.53107e-10	3.33422e-09	12.7415
OXSR1	0.0909402	8.48891	5.31081	1.33386e-07	1.11317e-06	6.674
TNFRSF1A	0.0908904	10.6906	3.5647	0.000380781	0.00166467	-0.888321
NFXL1	0.0908774	6.7909	5.89348	5.10099e-09	5.45041e-08	9.82673
HIST2H2AC	0.0908261	9.08153	3.34563	0.000850258	0.00339495	-1.63304
ZFC3H1	0.0907578	7.03589	5.21604	2.20433e-07	1.77338e-06	6.19049
CEMIP2	0.0907453	7.86896	4.30275	1.8456e-05	0.000107361	1.95809
TALDO1	0.0906744	10.1329	4.56201	5.66852e-06	3.63061e-05	3.08041
COMMD8	0.0906491	6.67858	9.80221	9.28109e-22	7.90042e-20	38.5482
MRPL3	0.090437	7.10252	6.47777	1.43234e-10	1.95156e-09	13.2951
IQSEC1	0.0903245	8.80335	4.61675	4.38396e-06	2.85701e-05	3.32541
IL1B	0.0903115	8.92773	3.18287	0.0015014	0.00562547	-2.15638
MPC1	0.0903073	7.7465	4.06997	5.05727e-05	0.00026715	1.00443
GPR65	0.0902566	7.17564	4.58808	5.01716e-06	3.23196e-05	3.19675
PPWD1	0.0901869	7.10804	4.4023	1.18142e-05	7.14205e-05	2.38157
SAMD9L	0.0901739	8.26411	2.65795	0.00798214	0.0242338	-3.66942
UBE2Q2	0.0900768	7.65695	3.89221	0.000105647	0.000520832	0.310763
CASP4	0.0900705	7.45394	8.56721	3.76996e-17	1.46504e-15	28.1131
CAMK2G	0.090064	8.09646	5.84934	6.60104e-09	6.92489e-08	9.57709
KBTBD7	0.089985	6.8567	6.13716	1.19204e-09	1.40467e-08	11.2362
SLAMF1	0.089915	7.24354	4.10787	4.3063e-05	0.000230892	1.15618
SURF1	0.0898584	8.44372	5.40049	8.23139e-08	7.11874e-07	7.13909
TMEM120A	0.0897919	7.886	3.3291	0.000901789	0.00357992	-1.68736
ATP6V0B	0.0897899	10.0553	5.41435	7.63483e-08	6.6446e-07	7.21162
SYF2	0.0897661	7.7329	5.42861	7.06475e-08	6.18248e-07	7.28644
ABI1	0.0896491	7.02807	6.48312	1.38437e-10	1.89053e-09	13.3283
ACTG1	0.089647	12.5394	2.23423	0.0256796	0.0655784	-4.69493
PHTF1	0.0896259	6.93272	5.14966	3.1189e-07	2.44533e-06	5.85677
IMPA1	0.0895565	6.75573	6.64859	4.76532e-11	7.04007e-10	14.3663
GSTO1	0.0895146	9.9896	3.99117	7.0352e-05	0.000360347	0.693233
LIN7A	0.0894834	6.86384	7.09618	2.36698e-12	4.31317e-11	17.2939
NRIP1	0.0894576	7.26781	5.63131	2.29928e-08	2.1886e-07	8.37
STN1	0.0893412	7.84917	3.86595	0.000117506	0.000573446	0.210846
SLC16A3	0.089297	11.1132	3.33855	0.000871984	0.00347394	-1.65634
ZNF548	0.0890995	6.88819	5.69958	1.56261e-08	1.53311e-07	8.74333
BTN2A1	0.0887899	7.53192	4.66078	3.55823e-06	2.36106e-05	3.52454
HMGB1	0.0887647	6.72566	6.69913	3.42446e-11	5.16858e-10	14.6882
ERH	0.0886056	7.74474	3.03205	0.00248906	0.00880904	-2.61848
NT5DC1	0.088605	6.89922	8.25531	4.54872e-16	1.47306e-14	25.6693
UNC50	0.0885873	8.77588	4.24169	2.41566e-05	0.000136653	1.70298
MFF	0.0885746	6.8895	6.19289	8.48645e-10	1.01883e-08	11.566
MRFAP1L1	0.0885584	7.20432	7.47814	1.59649e-13	3.54081e-12	19.9287
LSM3	0.0884403	7.16691	3.98122	7.33181e-05	0.00037436	0.654344
HECW2	0.0884392	6.71861	8.67186	1.60638e-17	6.61653e-16	28.9508
C5orf51	0.0884089	7.62718	3.21508	0.00134418	0.00510268	-2.05485
TLR10	0.0883602	6.9768	8.26652	4.16497e-16	1.36361e-14	25.7557
TAF12	0.0883485	7.78265	3.90492	0.000100322	0.000497187	0.359357
IGF2R	0.0882762	11.3745	3.09814	0.00199957	0.0072533	-2.4187
WBP4	0.0881451	6.7532	6.99445	4.75421e-12	8.27519e-11	16.6132
KLHL42	0.0879558	6.88876	5.48349	5.23216e-08	4.66252e-07	7.57609
ATP6V0A2	0.0879198	6.97882	5.75062	1.16751e-08	1.17514e-07	9.02523
KCNJ15	0.0879044	7.25529	5.70506	1.51463e-08	1.49423e-07	8.77349
KRCC1	0.0878849	7.01396	5.03232	5.70511e-07	4.28867e-06	5.27677
FBXO30	0.0878617	6.7507	9.20824	1.77083e-19	1.01459e-17	33.3808
KIAA0319L	0.0877628	7.58013	6.60886	6.16942e-11	8.93716e-10	14.1149
GMPR2	0.0877259	7.82013	4.24716	2.35842e-05	0.000133838	1.72569
STX16	0.0877092	8.30391	7.07546	2.73013e-12	4.91974e-11	17.1546
TNFRSF10B	0.0877052	8.11445	5.83951	6.98949e-09	7.30668e-08	9.52173
ZNF20	0.0876973	6.93357	6.93803	6.97256e-12	1.18481e-10	16.2396
ZC3H15	0.0875522	6.88043	5.28441	1.53545e-07	1.26838e-06	6.53848
DHX36	0.0874662	6.87892	8.45249	9.50773e-17	3.51157e-15	27.2051
HERC1	0.0874471	8.06702	4.26922	2.14048e-05	0.000122717	1.81757
DMAC2	0.0873967	8.3977	3.542	0.000414676	0.00179225	-0.967641
NELL2	0.0873528	7.86942	2.83926	0.00460964	0.0151586	-3.17705
MRPL22	0.0872066	7.31133	4.6537	3.68002e-06	2.43105e-05	3.49241
ANAPC16	0.0871841	7.64862	2.6923	0.00720988	0.0222482	-3.5786
PDS5A	0.0871195	7.23117	3.70681	0.000220935	0.00101737	-0.380632
PGM2L1	0.0870846	6.72537	8.66974	1.63456e-17	6.71709e-16	28.9337
DCUN1D5	0.0870664	6.86207	5.70288	1.53359e-08	1.50877e-07	8.76146
DPYD	0.0870088	7.17	3.69626	0.000230187	0.00105535	-0.418968
CEBPB	0.0869685	12.3961	3.45061	0.000581744	0.00242407	-1.28194
TLR6	0.0869384	7.07868	5.92907	4.1387e-09	4.49747e-08	10.0292
RPS3AP5	0.0869261	6.68913	6.04366	2.09513e-09	2.38399e-08	10.6891
BECN1	0.0868821	7.82012	2.53598	0.0113585	0.0329244	-3.98261
ITK	0.086804	8.99521	3.13353	0.00177541	0.00652626	-2.30997
KLHDC8B	0.0867482	7.92542	3.43031	0.00062651	0.00258529	-1.35063
FBXO34	0.0867328	7.01419	5.7291	1.32056e-08	1.31879e-07	8.90608
ARNTL	0.0865603	7.25904	7.99055	3.54134e-15	9.84526e-14	23.6573
TMEM165	0.0865556	6.85064	5.00976	6.39838e-07	4.77169e-06	5.16672
TMEM106B	0.0865234	6.64092	8.8564	3.49468e-18	1.59114e-16	30.4491
BCDIN3D	0.0865169	7.33728	4.76739	2.1313e-06	1.46874e-05	4.01418
NLRC4	0.0864529	7.20709	5.38203	9.09676e-08	7.82172e-07	7.04273
PRELID3B	0.0862899	7.10727	5.4187	7.45634e-08	6.50193e-07	7.23442
ZMYND11	0.0862185	6.99031	7.18135	1.31132e-12	2.48845e-11	17.8706
STAT4	0.0861967	8.62231	2.77261	0.00566001	0.0181356	-3.36177
HSP90AA1	0.0861661	7.20788	4.46853	8.73695e-06	5.40234e-05	2.66846
SRP72	0.0861565	6.93777	5.29918	1.41931e-07	1.17843e-06	6.61421
ADD3	0.0861442	7.92505	2.94768	0.003273	0.0112149	-2.86736
POC5	0.0861385	7.09282	5.26555	1.69721e-07	1.39171e-06	6.44206
TGDS	0.0861052	6.96142	6.2794	4.98104e-10	6.18771e-09	12.0835
AGA	0.0859182	6.80723	6.67985	3.88548e-11	5.82692e-10	14.5651
CASTOR3	0.0858784	8.02374	3.63889	0.000287243	0.00128594	-0.625691
LILRA3	0.08566	7.58374	2.60017	0.0094496	0.0280507	-3.8196
FKBP9P1	0.0856449	6.83056	7.25915	7.60443e-13	1.50041e-11	18.4029
MCMBP	0.0855355	6.83854	7.55903	8.87815e-14	2.01403e-12	20.5027
PARK7	0.0854928	8.26109	2.8886	0.00394976	0.0132444	-3.03756
YOD1	0.0854813	6.82365	5.75079	1.16637e-08	1.17465e-07	9.02617
CNST	0.0852768	9.14951	2.90152	0.0037917	0.0127767	-3.00062
CPQ	0.0852663	8.33928	3.76122	0.000178496	0.000839903	-0.181106
CXCR4	0.0852578	8.35032	4.09411	4.56573e-05	0.000243487	1.10094
NOL11	0.0852391	7.60179	2.69759	0.00709709	0.0219562	-3.56451
COL4A3BP	0.0852339	7.06713	5.9196	4.3758e-09	4.73211e-08	9.97527
JAZF1	0.0850475	7.20187	3.217	0.00133531	0.00507439	-2.04876
KAT6A	0.0850063	9.93713	2.65703	0.00800377	0.0242789	-3.67184
CRYZ	0.0849521	6.86482	4.75604	2.25192e-06	1.54471e-05	3.96155
PDCD2	0.0848686	7.57652	6.39971	2.34868e-10	3.1054e-09	12.8142
USP42	0.0848623	7.08752	5.83202	7.30018e-09	7.59593e-08	9.47962
TNFSF8	0.0848497	7.08213	5.50772	4.57845e-08	4.12314e-07	7.70488
CSAD	0.0847789	7.44573	5.81494	8.05984e-09	8.31858e-08	9.3838
RSRC2	0.0847344	7.09122	5.11477	3.73713e-07	2.89074e-06	5.683
IQGAP1	0.0847036	8.78549	1.97457	0.0485802	0.110796	-5.23639
HTATSF1P2	0.0845546	7.33799	3.24641	0.00120594	0.00463957	-1.9551
C12orf76	0.0844765	7.27075	5.905	4.76773e-09	5.12495e-08	9.89217
DNAJC24	0.0844718	6.77742	7.34184	4.23774e-13	8.80858e-12	18.9742
TDRD7	0.0844712	7.57871	3.63804	0.000288177	0.00128948	-0.628721
WDR20	0.0844288	6.93314	7.30799	5.38769e-13	1.10069e-11	18.7396
MBNL2	0.084389	6.75874	6.4395	1.82654e-10	2.45682e-09	13.0587
CEBPA	0.0843767	8.90677	3.99641	6.88365e-05	0.000353091	0.713746
CALU	0.0843584	6.95115	6.3065	4.2096e-10	5.32561e-09	12.247
PGM1	0.084333	9.08618	4.74352	2.39254e-06	1.63116e-05	3.90365
TRAK2	0.0843214	7.78646	3.03863	0.00243577	0.00864098	-2.59876
RASGRP1	0.0843175	7.065	3.31006	0.000964723	0.00380106	-1.74958
RASA1	0.084131	6.83519	9.01597	9.14484e-19	4.6975e-17	31.7666
SPCS3	0.0840767	6.76252	7.80725	1.418e-14	3.62218e-13	22.2982
PBX3	0.084036	7.45434	4.09655	4.51861e-05	0.00024119	1.11074
CNOT6	0.0840355	7.27305	4.36176	1.41833e-05	8.44852e-05	2.20797
CYTH1	0.0837875	9.63468	5.04357	5.38706e-07	4.06497e-06	5.33182
ACAT1	0.0837529	7.36975	3.40088	0.000697169	0.00284469	-1.44956
ADAM8	0.0837503	9.42744	3.22696	0.00129011	0.00492112	-2.01713
PRPF38B	0.083736	6.759	7.85497	9.90774e-15	2.58556e-13	22.6493
KDM3A	0.0836815	6.94395	4.94146	9.02921e-07	6.5907e-06	4.83642
ROPN1L	0.0836748	8.13496	3.29033	0.00103423	0.00403841	-1.81371
SDHAF3	0.0835918	7.11384	5.9903	2.88084e-09	3.21861e-08	10.3803
SRXN1	0.083567	8.50321	2.68027	0.00747239	0.0229159	-3.61055
CHMP3	0.0835137	7.06687	6.61398	5.96772e-11	8.65901e-10	14.1472
IREB2	0.0835062	7.045	4.60964	4.53332e-06	2.94682e-05	3.29345
VPS26C	0.0835005	8.19511	5.06248	4.8906e-07	3.71544e-06	5.42464
FOXO1	0.0834542	7.9961	3.71329	0.000215423	0.000994553	-0.357016
HTRA2	0.0833793	7.25305	6.03922	2.15167e-09	2.44522e-08	10.6633
SPATA2	0.083345	6.92393	7.79993	1.49787e-14	3.81968e-13	22.2445
C3orf38	0.0833153	6.89717	6.28493	4.81337e-10	5.99608e-09	12.1168
ZNF721	0.0832602	6.82499	5.7037	1.52643e-08	1.50339e-07	8.76598
KLHL20	0.0831924	6.77708	7.57911	7.66839e-14	1.76196e-12	20.646
SCPEP1	0.0831056	9.0995	3.5311	0.000431932	0.00185874	-1.00554
TP53RK	0.0830642	7.35593	3.80878	0.000147814	0.000705562	-0.0044242
CD164	0.0830032	6.72052	7.06783	2.87725e-12	5.17101e-11	17.1033
NUDT2	0.0828728	7.17186	5.22905	2.05839e-07	1.66497e-06	6.25639
BUD31	0.0828381	9.20674	4.08655	4.71451e-05	0.000250898	1.07067
RPL29P12	0.0827984	9.70653	2.23571	0.0255818	0.0654128	-4.69164
BARD1	0.0825477	7.23163	4.59004	4.97133e-06	3.2059e-05	3.2055
SRSF8	0.082499	7.8812	4.03752	5.79757e-05	0.000301359	0.875571
VAV1	0.0824718	7.95007	3.50627	0.000473791	0.00201751	-1.09149
MTFMT	0.0824554	7.02026	6.02318	2.36823e-09	2.67263e-08	10.5703
UBE3A	0.0824404	7.05286	6.31902	3.89418e-10	4.97586e-09	12.3227
ENTPD4	0.0824241	7.60169	3.04279	0.0024027	0.00853549	-2.5863
GRPEL1	0.0824101	7.36727	3.74613	0.000189425	0.000885964	-0.236725
COG6	0.0823707	6.75377	7.43482	2.18096e-13	4.70856e-12	19.6236
APH1B	0.0821861	8.30545	4.03933	5.75373e-05	0.000299428	0.882728
HLA-A	0.0820643	13.0748	3.09754	0.00200354	0.00726476	-2.42052
RBM5	0.0820104	10.2505	5.18934	2.53575e-07	2.02181e-06	6.05578
IRF9	0.0820038	10.8578	2.42432	0.0155065	0.0428629	-4.25659
SVBP	0.0819092	9.26502	2.39725	0.0166938	0.0455462	-4.32116
RPS20	0.0817948	12.1033	2.56342	0.0105041	0.0307568	-3.91342
XPC	0.0817467	8.74045	4.08347	4.77649e-05	0.000253818	1.05834
GTF3C3	0.0817296	7.09175	4.21065	2.76625e-05	0.000155111	1.57466
RPL8	0.0815933	9.92505	5.35369	1.05992e-07	9.00525e-07	6.89544
FAM102B	0.0815817	6.77945	7.27265	6.91485e-13	1.3765e-11	18.4957
RWDD1	0.0815803	7.36095	4.67536	3.31936e-06	2.21643e-05	3.59087
NOP58	0.0815643	7.12714	3.85761	0.000121528	0.000590896	0.179252
TOPORS	0.0815528	6.87537	7.64919	4.58683e-14	1.08602e-12	21.1489
S1PR3	0.0815152	6.83385	7.02314	3.90885e-12	6.89779e-11	16.8043
POLR1D	0.0814657	9.3173	4.04657	5.58137e-05	0.000291477	0.911408
SRPRB	0.0814493	8.13079	3.4455	0.000592723	0.00246407	-1.29926
ABHD10	0.0812965	6.99184	4.96612	7.97695e-07	5.87298e-06	4.95521
SETDB2	0.0812883	7.1171	3.8729	0.000114248	0.000559382	0.237242
PSIP1	0.0811851	6.7908	6.52473	1.0611e-10	1.48074e-09	13.587
ZNF700	0.0811637	7.32183	6.36902	2.8485e-10	3.72766e-09	12.6266
FAM131A	0.0811012	7.19829	4.67591	3.31063e-06	2.21154e-05	3.59339
ME2	0.0810984	7.74789	3.2613	0.00114498	0.00441877	-1.90739
AKAP11	0.0810509	6.87314	7.99242	3.49122e-15	9.72103e-14	23.6712
WDR1	0.0810235	9.52511	2.34535	0.0191959	0.0513613	-4.44297
HHEX	0.0809978	7.58589	2.60509	0.00931595	0.0276999	-3.80694
PSMB4	0.0809952	10.2236	4.07992	4.84889e-05	0.000257207	1.04414
GNG5	0.0809382	8.43198	4.12039	4.08236e-05	0.000219703	1.20662
MTMR3	0.0809179	7.67105	3.68681	0.000238795	0.00108868	-0.453267
RAB27A	0.0807979	7.24678	8.08853	1.66805e-15	4.91238e-14	24.3951
TMEM256	0.0807659	8.59302	2.17453	0.02989	0.0743031	-4.82529
GALNT1	0.0807285	6.80416	6.99906	4.60717e-12	8.04275e-11	16.6439
RPL6P20	0.0807247	9.97459	2.7943	0.00529654	0.0171182	-3.30213
ORAI2	0.0807025	6.94881	5.91657	4.45459e-09	4.80568e-08	9.95798
IFIT5	0.0806311	6.89187	5.76443	1.07858e-08	1.09425e-07	9.10188
TMEM60	0.0806262	8.30629	3.36672	0.000788469	0.00317519	-1.56335
PRDM8	0.0806014	7.43233	4.2028	2.86236e-05	0.000159899	1.54233
NINJ1	0.0805084	11.7436	2.17567	0.0298044	0.0741522	-4.82283
WDR61	0.080423	7.84431	4.13899	3.77005e-05	0.00020503	1.28183
EIF3I	0.0803835	9.26971	3.02368	0.00255828	0.009029	-2.64346
ZNF622	0.0803643	8.53957	2.34338	0.019297	0.0515624	-4.44755
LRATD2	0.0803569	6.80647	6.53362	1.00228e-10	1.40634e-09	13.6425
C11orf54	0.0802163	7.37277	6.82187	1.52096e-11	2.46721e-10	15.4791
ITPR2	0.0799642	6.96582	6.76219	2.26052e-11	3.554e-10	15.0928
THAP6	0.0799218	6.82198	8.02018	2.82266e-15	8.00917e-14	23.8796
UBA6	0.0798884	6.7659	6.08391	1.64511e-09	1.89484e-08	10.9237
HCAR2	0.0797939	7.35948	3.31188	0.000958538	0.00378002	-1.74365
MTREX	0.0796613	6.89556	4.63613	3.9999e-06	2.62297e-05	3.41287
ARF5	0.0795971	9.71462	3.86006	0.000120335	0.000585814	0.188511
VTA1	0.079568	6.77605	7.35512	3.85584e-13	8.03345e-12	19.0666
TMEM216	0.079468	8.26897	3.64872	0.000276608	0.00124362	-0.590498
BTBD6	0.0793198	8.15248	2.28908	0.0222743	0.0581702	-4.57208
MR1	0.07918	7.45189	4.2747	2.08938e-05	0.000120211	1.84047
ABHD16A	0.0790409	8.52309	5.17388	2.74913e-07	2.17449e-06	5.97809
CKS2	0.0789975	6.86294	5.44486	6.46548e-08	5.68784e-07	7.37192
C2orf68	0.0788969	8.48747	4.33464	1.60141e-05	9.42289e-05	2.09273
TSHZ3	0.078882	7.49882	3.95448	8.18833e-05	0.000413488	0.550341
NEU1	0.0787439	7.78512	4.38997	1.24915e-05	7.51337e-05	2.3286
MAN2A2	0.0786702	7.77512	4.84594	1.45137e-06	1.03078e-05	4.38176
OSBPL9	0.0785582	7.2191	8.03276	2.56299e-15	7.30719e-14	23.9741
PAG1	0.0785434	7.24699	5.26504	1.70177e-07	1.39481e-06	6.43948
EPC1	0.0785265	7.09506	4.18477	3.09519e-05	0.000171352	1.46833
NOP53	0.0785118	12.7747	3.93044	9.03864e-05	0.000451957	0.457401
ARPC4	0.0784851	9.24136	3.95182	8.27865e-05	0.000417459	0.540019
RPL12	0.0784781	12.6677	2.78318	0.00548023	0.0176387	-3.33278
FCHO2	0.0784612	6.62027	7.26893	7.09836e-13	1.40741e-11	18.4701
ARPC1A	0.0784456	7.95452	4.48117	8.24431e-06	5.12431e-05	2.72368
TNFRSF17	0.0783436	6.8012	4.49895	7.59637e-06	4.75465e-05	2.80159
ATP5MG	0.0783182	7.02097	5.23356	2.01002e-07	1.631e-06	6.27927
IL6R	0.0782851	7.74842	2.34208	0.0193641	0.051703	-4.45057
HERC3	0.0781857	7.12023	3.6582	0.0002667	0.00120453	-0.556458
CSGALNACT2	0.0781728	7.06523	3.91117	9.77965e-05	0.000485614	0.383319
ENC1	0.078156	6.97381	4.40479	1.1682e-05	7.06694e-05	2.39226
MRPL53	0.0781385	7.99823	4.37504	1.3361e-05	7.99066e-05	2.26468
GLIPR2	0.0781307	12.0189	4.54053	6.26534e-06	3.97442e-05	2.98503
THUMPD1	0.0780991	6.94792	5.94851	3.69037e-09	4.05181e-08	10.1403
TIAL1	0.0780941	7.29105	5.22026	2.1559e-07	1.73833e-06	6.21186
NBN	0.0780884	7.01183	9.39075	3.62974e-20	2.36808e-18	34.9397
APPBP2	0.0780447	6.9606	6.15448	1.0729e-09	1.27351e-08	11.3384
MKKS	0.0780241	6.86793	7.15986	1.52292e-12	2.85364e-11	17.7245
ITGA4	0.0780117	6.92325	5.39467	8.49522e-08	7.32918e-07	7.10868
GLCE	0.0779731	6.77421	6.90524	8.69989e-12	1.45617e-10	16.0237
WDR26	0.077904	7.596	2.6906	0.00724649	0.0223535	-3.58313
ZNF337	0.0777967	7.79904	2.47172	0.0136052	0.0384153	-4.14176
YEATS4	0.0777866	6.71543	7.07844	2.67485e-12	4.82499e-11	17.1745
TIMM9	0.0777383	7.16063	4.35386	1.46949e-05	8.73293e-05	2.17432
MRPL21	0.0777155	7.42778	4.5912	4.94436e-06	3.19196e-05	3.21069
SWSAP1	0.0777105	7.29298	3.96041	7.99058e-05	0.000404416	0.573347
CASP8	0.0777011	6.95337	6.40906	2.21411e-10	2.93616e-09	12.8715
GXYLT1	0.0776895	6.79053	6.78185	1.98452e-11	3.14497e-10	15.2197
GOLPH3L	0.0776809	6.91257	6.23181	6.68317e-10	8.10504e-09	11.798
CEP44	0.0776293	6.83512	6.63294	5.27638e-11	7.71222e-10	14.2671
RETREG1	0.0775241	6.79507	7.3978	2.84363e-13	6.00151e-12	19.3642
PTS	0.0775199	6.71216	7.19598	1.1841e-12	2.26142e-11	17.9703
METTL5	0.0773876	7.05171	4.01116	6.47354e-05	0.000334454	0.771616
PRKCQ	0.0771579	8.31515	3.43067	0.000625703	0.00258256	-1.34944
YPEL2	0.0771541	7.01986	4.51559	7.03415e-06	4.42443e-05	2.87479
SPIDR	0.0769429	7.16845	4.31225	1.76939e-05	0.000103297	1.99809
PIGK	0.0769412	6.8256	4.82511	1.60791e-06	1.13653e-05	4.28373
MTIF3	0.0767807	7.53058	2.71735	0.00668982	0.0208959	-3.51165
POLE4	0.0767602	9.24972	3.12176	0.00184725	0.00676806	-2.34626
PSMB9	0.076728	8.86989	3.98788	7.13205e-05	0.000364472	0.680357
DAAM2	0.0767212	6.88603	4.27714	2.06704e-05	0.00011908	1.85065
LCOR	0.0765349	7.46125	4.29718	1.89178e-05	0.000109833	1.93465
RPLP1	0.0764783	13.1654	2.08791	0.0370486	0.0888847	-5.0082
VPS25	0.076436	7.50391	5.10091	4.01425e-07	3.08242e-06	5.61427
POGLUT3	0.076417	6.71203	6.75111	2.43232e-11	3.7974e-10	15.0215
MTERF3	0.0763843	7.02106	5.58623	2.96067e-08	2.75794e-07	8.12576
RBM33	0.0763208	7.97842	7.14778	1.65623e-12	3.09371e-11	17.6425
GOLT1B	0.0763171	6.6867	6.15786	1.05101e-09	1.24919e-08	11.3584
ZNF654	0.0762993	6.74676	7.96498	4.30451e-15	1.17657e-13	23.466
TMEM88	0.0762954	7.09777	4.39815	1.20385e-05	7.26534e-05	2.3637
PCBP1	0.0762899	11.7339	2.86972	0.00419135	0.0139602	-3.09121
AGGF1	0.0762361	6.87344	6.95419	6.24977e-12	1.06808e-10	16.3464
ACOX1	0.0761918	6.94416	5.36965	9.72567e-08	8.32246e-07	6.97831
PHF11	0.0761701	8.82445	3.93429	8.89691e-05	0.000445618	0.472265
KBTBD8	0.0761532	6.86853	5.30173	1.40014e-07	1.16413e-06	6.6273
SNX4	0.0761527	6.69978	7.27827	6.64615e-13	1.33191e-11	18.5345
NPC2	0.0760299	12.3292	3.54569	0.000408988	0.00177109	-0.954797
LYST	0.0759078	6.94294	5.36566	9.93715e-08	8.49528e-07	6.95758
LTV1	0.0758725	7.16887	4.24071	2.42603e-05	0.000137196	1.69892
PPP1R15A	0.0757854	10.035	2.33555	0.0197036	0.0524764	-4.46568
DHRS9	0.0757177	7.61504	3.65083	0.000274379	0.00123609	-0.582948
RFX2	0.0757043	7.08307	4.4552	9.28712e-06	5.72274e-05	2.61037
RAB7A	0.0755702	11.1509	3.81979	0.000141454	0.000677736	0.0368101
TSNAX	0.0755648	6.89344	5.25181	1.82529e-07	1.49126e-06	6.37204
WDR75	0.075488	7.59135	3.7786	0.000166647	0.000788299	-0.116789
WRNIP1	0.0754745	7.47127	5.71714	1.41389e-08	1.40259e-07	8.84004
MRPS6	0.0754086	9.89425	2.80476	0.00512909	0.0166432	-3.27323
EPHB4	0.0753424	7.02445	4.35304	1.47486e-05	8.76191e-05	2.17086
KIF20B	0.0753357	6.82379	5.70223	1.53924e-08	1.5135e-07	8.7579
IGIP	0.0752953	6.77452	6.11433	1.36902e-09	1.59327e-08	11.1019
HIBCH	0.0752674	7.08328	4.37665	1.32646e-05	7.94633e-05	2.27156
ANKMY2	0.0752454	6.85478	5.46852	5.68027e-08	5.02427e-07	7.49681
SRSF6	0.0751532	9.68241	2.38417	0.0172956	0.0469302	-4.3521
RTCB	0.0750183	7.5736	3.01388	0.00264169	0.00930134	-2.67267
BUB3	0.0749999	7.62256	5.8952	5.04985e-09	5.40546e-08	9.83649
RPAIN	0.0749161	8.14812	3.71459	0.000214337	0.000990306	-0.352292
SCOC	0.0748336	6.62969	7.66946	3.95048e-14	9.46632e-13	21.2951
GIT2	0.0748056	7.12729	3.81859	0.000142139	0.000680653	0.0322813
ETV3	0.0747641	7.21052	5.36358	1.00492e-07	8.5747e-07	6.94677
PREP	0.07472	7.5251	2.82601	0.00480329	0.0156886	-3.21414
PREX1	0.0747077	7.88097	3.61019	0.000320535	0.0014204	-0.727935
NUP42	0.074663	7.27325	4.19405	2.97316e-05	0.000165365	1.50639
ZNF17	0.0746455	6.82904	6.41358	2.15185e-10	2.85996e-09	12.8993
RNF135	0.0746026	7.23994	5.80426	8.5738e-09	8.82357e-08	9.32397
TM9SF3	0.0745925	7.08501	4.26569	2.17398e-05	0.000124598	1.80285
TOP2B	0.0745633	9.02068	3.33888	0.000870947	0.00347059	-1.65524
MBTPS1	0.0745632	7.54999	4.75828	2.22754e-06	1.52858e-05	3.97195
ZNHIT6	0.0745211	7.25312	4.05848	5.30844e-05	0.000278688	0.958699
STEAP4	0.0744986	6.86792	4.51787	6.96012e-06	4.37941e-05	2.88487
SDF4	0.0744281	7.69618	4.24824	2.34727e-05	0.000133332	1.73018
SENP2	0.0743577	7.10267	6.85074	1.2543e-11	2.06084e-10	15.667
FAM200B	0.0743564	6.94796	6.25218	5.89436e-10	7.24176e-09	11.92
CD226	0.074311	6.72011	6.9731	5.49731e-12	9.50386e-11	16.4715
BTLA	0.0742303	7.01727	5.24569	1.8854e-07	1.53827e-06	6.34086
UBR3	0.074179	7.17663	4.78011	2.00349e-06	1.39193e-05	4.07331
ABITRAM	0.0740188	6.9777	7.02219	3.93435e-12	6.93414e-11	16.7979
FNDC3A	0.0740121	6.68509	7.99544	3.41156e-15	9.55878e-14	23.6939
ANPEP	0.07397	9.61217	2.39148	0.0169572	0.0461663	-4.33484
LTN1	0.0739553	6.88918	7.21484	1.03782e-12	1.99915e-11	18.0991
HMGCS1	0.0739262	6.96408	4.34542	1.52611e-05	9.01546e-05	2.13844
COQ9	0.073904	7.80181	4.47579	8.45094e-06	5.24545e-05	2.70013
ZDHHC6	0.0738659	8.11334	5.0059	6.52491e-07	4.85997e-06	5.14793
SEPHS1	0.0737896	6.88857	4.34632	1.51996e-05	8.98506e-05	2.14227
DPH5	0.0737264	7.05687	5.20366	2.3524e-07	1.88403e-06	6.12796
IRF8	0.0737061	9.16286	2.70368	0.00696916	0.0215984	-3.54825
PRMT3	0.0736948	6.96285	4.5868	5.04752e-06	3.24817e-05	3.191
MXD3	0.0736824	7.21256	4.62815	4.15396e-06	2.71603e-05	3.37681
CEACAM3	0.0736778	7.94518	2.43834	0.014921	0.0414663	-4.22285
FGGY	0.0736713	6.95997	5.43741	6.7338e-08	5.91515e-07	7.33271
SRSF3	0.073624	6.79537	7.6823	3.59306e-14	8.66797e-13	21.3879
FAM133B	0.0736127	6.83792	6.43218	1.91324e-10	2.56765e-09	13.0136
SLC30A7	0.0735831	9.37448	3.82346	0.000139396	0.000668772	0.0505535
WLS	0.07355	7.42679	3.22644	0.00129244	0.00492824	-2.01878
LCMT2	0.073538	6.93612	6.2883	4.71372e-10	5.88836e-09	12.1371
PECR	0.073532	7.07442	5.85076	6.54676e-09	6.87602e-08	9.58508
CANT1	0.0735201	9.05776	3.72512	0.000205695	0.000954989	-0.31381
DSC2	0.0733873	6.83825	5.31031	1.33744e-07	1.11564e-06	6.67141
HIF1A	0.0732354	6.83262	5.43493	6.82555e-08	5.98987e-07	7.31966
PF4V1	0.0732292	7.45134	2.32869	0.020066	0.0532907	-4.48153
PLPP6	0.0731964	6.92007	5.54899	3.64322e-08	3.34667e-07	7.92543
TAP1	0.0731951	10.4745	2.6168	0.00900435	0.0268897	-3.77671
DOK3	0.0731752	7.39997	3.17223	0.00155695	0.00580616	-2.1897
ARID4A	0.0731572	6.81758	6.45893	1.61474e-10	2.19007e-09	13.1785
OXNAD1	0.0731227	6.96022	3.51452	0.000459472	0.00196449	-1.06298
RPL13AP7	0.073111	12.593	2.48909	0.0129622	0.036809	-4.09915
PRKCH	0.0730373	9.16433	2.16402	0.0306894	0.075984	-4.84787
PANK2	0.0730255	7.80455	4.70274	2.91166e-06	1.96041e-05	3.71602
ARFGAP3	0.073003	6.91874	7.90665	6.70563e-15	1.77585e-13	23.0317
AGO4	0.0729455	7.17721	4.21844	2.67404e-05	0.000150318	1.60675
ZNF12	0.0729304	6.70208	7.19606	1.18338e-12	2.26142e-11	17.9709
COX20	0.0728981	6.99172	4.54465	6.1465e-06	3.91054e-05	3.00327
RNF103	0.07281	7.67257	3.66998	0.000254854	0.00115658	-0.514049
C9orf72	0.0727278	6.73962	8.81275	5.02492e-18	2.24564e-16	30.0923
F5	0.0726898	7.57129	3.22379	0.00130434	0.00496834	-2.02721
JAML	0.0726284	11.7755	3.68731	0.000238329	0.00108711	-0.451442
KIAA0556	0.0725844	7.75082	4.231	2.53137e-05	0.000142657	1.65867
ARIH1	0.0725243	6.95545	5.07397	4.61077e-07	3.5178e-06	5.48122
MYDGF	0.0725236	7.72483	3.53598	0.000424128	0.00182824	-0.988595
CPNE8	0.0724291	6.75051	7.31338	5.18601e-13	1.06435e-11	18.7769
RNF141	0.0723434	6.94109	4.08371	4.77165e-05	0.000253637	1.0593
C18orf21	0.0722896	7.29616	4.35591	1.45605e-05	8.65882e-05	2.18305
NGRN	0.0721996	8.0369	5.73844	1.25188e-08	1.25582e-07	8.95773
ZNF274	0.0721636	7.23604	4.78954	1.91351e-06	1.33253e-05	4.11726
ZNF529	0.0721335	7.2209	3.44436	0.0005952	0.00247035	-1.30313
THAP11	0.0721159	8.77611	2.83169	0.00471939	0.0154534	-3.19826
LCP1	0.0721055	13.3105	2.57727	0.0100949	0.0297063	-3.87821
CLPX	0.0720649	7.18816	5.03339	5.67386e-07	4.26877e-06	5.28204
ATP6V1C1	0.0720532	6.79431	7.81726	1.31544e-14	3.38343e-13	22.3717
C18orf32	0.0718128	6.68507	7.31698	5.0552e-13	1.03915e-11	18.8018
PHC2	0.071794	7.24923	6.5368	9.82047e-11	1.3812e-09	13.6624
BMPR2	0.0716837	6.69594	7.68753	3.45691e-14	8.37439e-13	21.4257
PDS5B	0.0716472	6.7524	8.76737	7.31925e-18	3.199e-16	29.7229
NCF1C	0.0715715	11.2129	2.51945	0.0119024	0.0342618	-4.02393
OSM	0.0715475	7.12055	3.9309	9.02136e-05	0.00045122	0.4592
MCU	0.0714969	7.18455	4.66396	3.50471e-06	2.3316e-05	3.539
RRM2B	0.0714492	6.70855	5.71149	1.46015e-08	1.44447e-07	8.80891
TPK1	0.0713602	7.03545	6.36442	2.93198e-10	3.82291e-09	12.5985
TRIM21	0.0713513	8.91705	3.13843	0.00174627	0.00643288	-2.29482
CEP19	0.0713474	9.64458	2.35753	0.0185812	0.0499709	-4.41464
CDK14	0.0713439	6.68525	6.86402	1.14758e-11	1.89419e-10	15.7537
PHB2	0.0712948	8.57341	3.37875	0.000755129	0.00305331	-1.52342
PANX2	0.0712929	8.80076	2.06173	0.0394814	0.0934918	-5.06204
CDKN2D	0.0712703	8.37495	5.24853	1.85722e-07	1.51666e-06	6.35535
IKZF5	0.0712545	6.76752	6.41222	2.17041e-10	2.88248e-09	12.8909
SIAH1	0.0710921	7.06061	6.79805	1.78225e-11	2.85735e-10	15.3245
ARV1	0.0710533	6.93942	4.89515	1.13769e-06	8.18406e-06	4.61494
TXNDC5	0.0708534	7.32638	3.46475	0.000552336	0.00231502	-1.23384
NFU1	0.0708219	7.11726	4.46774	8.7686e-06	5.42004e-05	2.66502
PIK3CA	0.0707901	6.73199	6.49761	1.26216e-10	1.73958e-09	13.4182
ZMYM1	0.0705795	6.79879	5.58051	3.05683e-08	2.84159e-07	8.09489
SP100	0.070526	7.35799	4.47136	8.62424e-06	5.34004e-05	2.68081
STAG1	0.0704815	6.85706	6.31706	3.94188e-10	5.01888e-09	12.3109
GNAQ	0.0704567	7.09443	3.04306	0.00240057	0.00853134	-2.5855
RSPH3	0.070454	6.95618	5.28986	1.49156e-07	1.2344e-06	6.5664
USP14	0.0704194	6.91622	5.66785	1.87086e-08	1.80678e-07	8.56928
PHF2	0.0704109	7.19233	6.1401	1.17092e-09	1.3807e-08	11.2536
MFSD14A	0.0703408	7.07113	5.11019	3.82667e-07	2.95106e-06	5.66025
VPS54	0.0701752	6.68974	7.5754	7.87896e-14	1.80338e-12	20.6195
USP37	0.0701447	6.84326	6.10775	1.42458e-09	1.65147e-08	11.0633
ALCAM	0.0700912	6.77649	6.11102	1.39671e-09	1.62128e-08	11.0825
SCO1	0.070064	7.37508	3.18845	0.00147298	0.00552941	-2.13885
BRD8	0.0699946	7.15624	4.92564	9.77285e-07	7.09296e-06	4.76056
RHOB	0.0698747	7.42468	2.40577	0.0163119	0.0447294	-4.30092
CDC123	0.0698673	8.69178	4.05737	5.33342e-05	0.000279672	0.95427
RPL21P44	0.0698531	7.15404	3.81815	0.000142388	0.000681661	0.0306423
SLC35A3	0.0698161	6.88672	5.35771	1.03719e-07	8.82059e-07	6.91632
RFFL	0.0697498	7.15749	7.0625	2.98458e-12	5.3513e-11	17.0676
EXTL3	0.0697231	8.2375	3.07276	0.00217597	0.00782335	-2.49591
RPS16	0.0692884	13.6386	4.13332	3.86266e-05	0.00020943	1.25889
PRMT6	0.0692556	6.86931	6.23304	6.63263e-10	8.05468e-09	11.8054
DDX18	0.0692556	8.19793	2.63815	0.00846019	0.0254587	-3.72125
GPR180	0.0692414	6.68521	7.2511	8.04756e-13	1.57912e-11	18.3475
FNIP1	0.0691838	7.2924	5.34002	1.14073e-07	9.63523e-07	6.82465
TFB2M	0.0691481	6.83432	4.77616	2.04232e-06	1.41506e-05	4.05496
MYO5A	0.0690821	7.27731	3.24681	0.00120428	0.00463458	-1.95383
ELMOD2	0.0690323	6.71567	6.94664	6.57797e-12	1.11988e-10	16.2964
NUDT16L1	0.0689525	8.02687	2.67717	0.00754143	0.0230959	-3.61876
ZNF701	0.0689387	6.75539	6.48029	1.40958e-10	1.92348e-09	13.3107
TMEM42	0.068929	7.30671	4.28789	1.97112e-05	0.000113995	1.8957
SELENOS	0.0688671	7.47851	5.31995	1.27028e-07	1.06358e-06	6.72103
HNRNPC	0.0687851	7.89524	3.46418	0.000553479	0.00231872	-1.23576
CCDC90B	0.0687402	7.2061	5.96864	3.27597e-09	3.62833e-08	10.2558
ZBTB21	0.0687178	6.71219	6.96082	5.97526e-12	1.0241e-10	16.3902
EDRF1	0.0686376	6.96991	4.05564	5.37252e-05	0.000281475	0.94738
KLHL24	0.0685925	7.7075	2.29973	0.0216603	0.0568492	-4.54787
LATS2	0.0685434	7.02985	5.47303	5.54133e-08	4.91597e-07	7.5207
USF1	0.0685349	8.01782	2.75207	0.00602483	0.0190856	-3.41784
MTAP	0.0684808	7.07023	4.66601	3.4707e-06	2.3107e-05	3.54831
RNFT1	0.068478	6.95593	6.0907	1.57915e-09	1.82239e-08	10.9634
RAB29	0.068354	7.76561	2.40604	0.0162996	0.0447095	-4.30026
PDE12	0.0683472	6.8445	5.50788	4.57449e-08	4.12165e-07	7.70571
MOB4	0.0683339	6.69936	9.6775	2.85815e-21	2.26072e-19	37.4408
ZBP1	0.0683302	9.42411	2.3726	0.0178439	0.0482276	-4.37934
RRAGD	0.0682914	8.3989	2.87735	0.00409216	0.013668	-3.06957
CYB5B	0.0682655	8.98604	2.09684	0.0362482	0.0872927	-4.98968
CCNL1	0.0682019	7.23457	5.11594	3.71457e-07	2.87702e-06	5.68881
COIL	0.0681292	7.20948	4.3318	1.62187e-05	9.53075e-05	2.08068
CAND1	0.0681031	6.82226	3.91021	9.81793e-05	0.000487244	0.379648
ITCH	0.0680537	7.21424	4.54748	6.06597e-06	3.86579e-05	3.01583
PNPLA8	0.0680254	6.70537	7.26352	7.37447e-13	1.45664e-11	18.4329
EID2	0.0680178	6.83957	5.27451	1.61838e-07	1.33135e-06	6.48784
HERC4	0.0680004	6.92451	8.01937	2.84028e-15	8.04642e-14	23.8735
ATP6V1B2	0.0679553	11.9519	3.18764	0.00147709	0.00554133	-2.1414
DOCK8-AS1	0.0677696	6.93237	5.10681	3.894e-07	2.99785e-06	5.64349
GPR27	0.0677242	6.94839	5.24713	1.87107e-07	1.52727e-06	6.3482
NME1-NME2	0.0676718	7.96706	4.19367	2.97806e-05	0.000165586	1.50483
ZNF564	0.067598	7.15175	5.04439	5.36451e-07	4.04966e-06	5.33585
ATG16L2	0.0675369	8.59014	2.71369	0.00676351	0.0210819	-3.52145
PLIN2	0.0675247	7.87128	3.87632	0.000112681	0.000552162	0.250214
ANKRD22	0.0674109	7.113	2.73247	0.00639248	0.0200971	-3.47094
TSPAN3	0.0674017	6.98742	4.06118	5.24849e-05	0.00027611	0.969413
SUPT20H	0.067317	6.88199	6.2983	4.42978e-10	5.56086e-09	12.1975
SUN1	0.0672622	7.10167	3.467	0.000547779	0.00229753	-1.22616
TTC13	0.0671918	7.27142	4.26987	2.13433e-05	0.000122483	1.82029
MRPL50	0.0671698	6.86511	4.05636	5.35609e-05	0.000280696	0.95027
CCDC126	0.067149	6.61463	7.62804	5.35902e-14	1.25554e-12	20.9966
CSE1L	0.0671365	7.53109	4.52486	6.7383e-06	4.25181e-05	2.91571
MIS12	0.0669719	7.51939	3.56145	0.00038548	0.00168274	-0.899732
CERS6	0.0668128	7.98589	2.45803	0.0141319	0.0396394	-4.17515
SLC19A1	0.0668082	7.88876	2.56981	0.0103135	0.0302732	-3.8972
CASP1	0.0668032	8.37239	2.73355	0.00637172	0.0200459	-3.46802
NCF4	0.0667281	9.40688	2.88446	0.00400163	0.0133932	-3.04935
PIGH	0.0667049	6.9002	4.65289	3.69418e-06	2.43949e-05	3.48875
FUBP3	0.0666928	6.92934	5.53897	3.85164e-08	3.51824e-07	7.87173
DCUN1D4	0.0666755	6.72173	7.33242	4.53116e-13	9.38575e-12	18.9088
CLEC4D	0.0665901	6.64237	6.62783	5.45457e-11	7.95318e-10	14.2348
EXOSC3	0.0664878	7.52603	2.80489	0.00512699	0.01664	-3.27286
CEBPG	0.0664834	7.37985	3.53803	0.000420892	0.00181604	-0.981475
TTPAL	0.0664524	7.42311	3.7439	0.000191094	0.000892837	-0.244935
UGDH	0.0663954	6.82221	5.54778	3.66784e-08	3.36755e-07	7.91893
EXOC6	0.0662766	6.80505	9.72487	1.86697e-21	1.51699e-19	37.8601
TMEM14A	0.0661642	6.81235	5.55362	3.5508e-08	3.2653e-07	7.95024
YME1L1	0.0661486	7.55326	3.54052	0.000416989	0.00180137	-0.972812
ZC3HAV1	0.0661435	7.89858	3.06604	0.00222501	0.00796752	-2.51625
RPN1	0.0661348	10.3603	3.37122	0.000775842	0.00312716	-1.54843
CREBZF	0.0661006	6.71875	5.87065	5.82985e-09	6.1556e-08	9.69738
ARL6IP6	0.0660384	6.91309	5.54534	3.71792e-08	3.41004e-07	7.90584
CR1	0.0659807	6.88655	6.03173	2.25029e-09	2.55081e-08	10.6198
VPS8	0.0659005	7.66548	5.49919	4.79885e-08	4.29996e-07	7.6595
BET1	0.065856	6.73315	5.5988	2.75973e-08	2.58422e-07	8.19365
HOOK3	0.0658254	6.75051	7.87704	8.3886e-15	2.20198e-13	22.8123
CLECL1	0.0657854	6.61955	5.77392	1.02132e-08	1.04088e-07	9.15465
TEX2	0.065727	7.03589	4.1684	3.32208e-05	0.000182837	1.40142
LPAR2	0.0657028	9.54973	2.07482	0.0382479	0.0910656	-5.03519
PIK3AP1	0.0656119	7.01911	2.66912	0.00772318	0.0235757	-3.64001
AMDHD2	0.0654502	7.1399	3.67174	0.000253136	0.00114937	-0.507734
SNX27	0.0654208	9.76701	2.93464	0.00341262	0.0116287	-2.90523
TMEM30A	0.0653811	6.91216	4.25558	2.27285e-05	0.000129517	1.7607
FAR2	0.0653427	7.32181	2.78819	0.00539678	0.0174076	-3.31898
RNF19A	0.0653152	6.99728	7.31692	5.0574e-13	1.03915e-11	18.8014
ATP6V1D	0.0653072	8.47105	3.07185	0.00218258	0.00784239	-2.49868
CYP2R1	0.0652816	6.87675	5.2401	1.94184e-07	1.58071e-06	6.31247
TRAT1	0.0652726	6.81902	5.85615	6.34411e-09	6.67495e-08	9.61553
UIMC1	0.0652103	7.59642	2.85758	0.00435374	0.0144287	-3.12553
ZMYND15	0.065186	7.22123	2.86936	0.00419608	0.0139711	-3.09222
POLR2I	0.0651658	7.9712	2.03056	0.0425531	0.0995132	-5.12524
KCNA3	0.0651467	6.7433	6.33134	3.6061e-10	4.63426e-09	12.3974
SLC35D2	0.0650744	7.02001	5.09115	4.22121e-07	3.23439e-06	5.56599
TPM4	0.0650413	7.31119	2.6293	0.00868218	0.0260276	-3.7443
RPLP0	0.0649224	7.47087	4.47074	8.64896e-06	5.35349e-05	2.67809
DNAJC3	0.0649168	6.67448	8.29203	3.40653e-16	1.1256e-14	25.9529
ARHGAP30	0.0648807	9.70222	2.87598	0.00410983	0.0137168	-3.07346
NAAA	0.064715	7.96084	2.54385	0.0111074	0.0322855	-3.96285
TNFAIP8L2	0.0645983	8.09493	4.25172	2.31171e-05	0.000131563	1.74465
FXR1	0.0645855	6.97211	5.83076	7.35373e-09	7.64625e-08	9.47255
SRSF11	0.06454	6.75907	4.88928	1.17138e-06	8.40949e-06	4.58699
RAC2	0.0644949	12.7484	2.09037	0.0368268	0.0884121	-5.00311
ANKRD50	0.0644801	6.71368	6.33976	3.42124e-10	4.41893e-09	12.4485
ADPRM	0.0644727	6.90034	4.32948	1.63872e-05	9.62343e-05	2.07087
SLC26A8	0.0643799	6.93576	5.60234	2.70546e-08	2.53606e-07	8.21283
N4BP2L1	0.0643511	6.79111	6.32532	3.74418e-10	4.79449e-09	12.3609
STK40	0.064287	8.87736	4.47276	8.56926e-06	5.31152e-05	2.6869
CD3D	0.0642654	8.75472	2.37302	0.017824	0.0481811	-4.37837
CSTF2T	0.0642485	6.73168	6.01052	2.55413e-09	2.86794e-08	10.497
FKBP15	0.0642273	7.6285	2.51903	0.0119165	0.034275	-4.02498
C4orf33	0.0642241	6.69616	6.36521	2.91754e-10	3.80685e-09	12.6033
SOCS4	0.0641353	6.74054	9.47462	1.7371e-20	1.18521e-18	35.6647
PCTP	0.0640138	7.05067	3.82886	0.000136416	0.000654825	0.0708221
IFITM2	0.0640075	14.2542	3.40693	0.000682085	0.00279015	-1.42932
MOAP1	0.0640065	7.47145	3.44437	0.000595169	0.00247035	-1.30308
POC1B	0.0640041	6.94199	3.84067	0.000130104	0.00062875	0.115258
ZNF776	0.0638352	6.83235	5.55351	3.55281e-08	3.2653e-07	7.94969
BLOC1S5	0.0638175	7.00537	3.83984	0.000130537	0.000630327	0.112147
GRB2	0.063742	9.14955	2.94427	0.00330903	0.0113275	-2.87729
TMEM170A	0.0634929	6.87124	4.66235	3.53167e-06	2.34779e-05	3.53169
METTL4	0.063473	6.79688	6.03162	2.25174e-09	2.55083e-08	10.6192
ZNF263	0.063473	7.09658	3.56575	0.00037928	0.00165933	-0.884646
SMYD4	0.0633394	7.09584	4.19185	3.00171e-05	0.00016659	1.49734
RNASE4	0.0633384	6.83794	7.16989	1.42026e-12	2.67248e-11	17.7926
ATP5MD	0.0632995	6.6622	5.42112	7.35887e-08	6.4232e-07	7.24711
MLKL	0.0632793	7.71505	3.22692	0.00129029	0.00492112	-2.01726
SLTM	0.0632474	7.37146	2.6535	0.00808728	0.0244782	-3.68109
HELZ2	0.0632214	9.77413	2.03301	0.0423045	0.0990485	-5.12031
MAPK1IP1L	0.0631785	7.29879	3.04571	0.00237969	0.00846831	-2.57754
STX2	0.0631043	6.99507	5.48936	5.06584e-08	4.52558e-07	7.60726
PPM1B	0.0630752	7.23407	7.54243	1.0019e-13	2.26709e-12	20.3844
HADH	0.0630708	7.54839	2.62568	0.00877433	0.0262862	-3.7537
SNX16	0.0630223	6.58225	8.56289	3.90425e-17	1.51393e-15	28.0788
FBXL3	0.0630147	6.63434	7.77075	1.86289e-14	4.67711e-13	22.031
SPATA5L1	0.0630049	7.27421	4.10026	4.44804e-05	0.000237779	1.1256
SRP54	0.0628989	7.85802	3.48129	0.000519683	0.00219204	-1.17731
ARHGDIB	0.0628574	13.9	4.20594	2.82358e-05	0.00015793	1.55524
DDX60	0.062845	6.8459	3.90952	9.84555e-05	0.000488479	0.377007
LIPT1	0.0628105	6.82909	7.03729	3.54819e-12	6.28616e-11	16.8988
TOMM22	0.062798	8.22288	2.71268	0.0067842	0.0211279	-3.52418
SENP7	0.0627793	7.14017	3.44834	0.000586591	0.00244199	-1.28963
GPR137B	0.0627033	6.97147	4.25655	2.26323e-05	0.000129133	1.76473
UBR5	0.0626376	7.04549	4.77814	2.02274e-06	1.40367e-05	4.06417
WDR48	0.0625924	8.33933	3.15761	0.0016364	0.00607778	-2.23531
CCNH	0.0625761	7.09838	4.96552	8.00135e-07	5.88852e-06	4.95228
ZNF200	0.0625744	6.91373	6.28396	4.84216e-10	6.02355e-09	12.111
MGAT2	0.0625665	6.98147	4.84719	1.44245e-06	1.02485e-05	4.38766
LSM14A	0.0625525	8.88187	2.63806	0.0084625	0.0254587	-3.72149
CAMKK2	0.0625424	7.1894	3.40379	0.000689864	0.00281617	-1.43981
KLF11	0.0625419	7.04691	5.65741	1.98463e-08	1.91046e-07	8.51222
SPRED1	0.0625141	6.65211	6.53035	1.02355e-10	1.43394e-09	13.6221
RARS	0.0623828	8.04634	2.54719	0.0110021	0.0320314	-3.95442
IBTK	0.0623284	6.78114	4.19885	2.91191e-05	0.00016216	1.52609
ZNF329	0.0623222	7.2071	4.04528	5.61181e-05	0.000292981	0.906279
CRNKL1	0.0622897	6.72067	7.00705	4.36272e-12	7.63839e-11	16.6971
CYBA	0.0622815	12.954	3.05749	0.00228888	0.00817994	-2.54206
ERN1	0.0622421	6.98793	6.48485	1.36918e-10	1.87264e-09	13.339
RASGRP3	0.0621805	6.99192	3.00099	0.00275505	0.00965863	-2.71089
LARP7	0.0621613	6.80258	5.01603	6.19769e-07	4.63169e-06	5.19729
DNAJC27	0.0621391	6.84295	5.06991	4.7079e-07	3.58731e-06	5.4612
SNN	0.0621281	7.67758	2.28044	0.0227829	0.059282	-4.59162
GGPS1	0.062107	7.31475	5.48672	5.14005e-08	4.58958e-07	7.59323
CEACAM1	0.0620267	7.70618	2.41885	0.01574	0.043401	-4.26968
RAB11FIP1	0.062001	8.49331	4.38182	1.29591e-05	7.77109e-05	2.29369
SETD9	0.0619691	6.67583	7.455	1.88624e-13	4.1271e-12	19.7656
NUP153	0.0618807	7.21064	3.10688	0.00194188	0.00706843	-2.39195
SAR1B	0.061829	6.82148	7.41581	2.49973e-13	5.34512e-12	19.4902
NUP54	0.0617743	6.83407	4.6043	4.6488e-06	3.01422e-05	3.26946
NSMCE2	0.0617567	6.73101	5.75458	1.14135e-08	1.15075e-07	9.04715
TRMO	0.0617443	7.93547	4.28559	1.99127e-05	0.00011501	1.88606
STK39	0.0616772	7.4127	2.91762	0.00360281	0.0121977	-2.95437
EHBP1	0.0616281	6.91175	4.34124	1.5549e-05	9.17035e-05	2.1207
ITGB1BP1	0.0615879	7.34064	3.04864	0.00235683	0.00839424	-2.56874
MRPS24	0.0615709	8.90658	2.86301	0.00428049	0.0142121	-3.11021
BCAT1	0.0615603	6.72665	4.75288	2.2866e-06	1.5667e-05	3.94694
TMF1	0.0614814	6.80852	7.28872	6.17398e-13	1.24672e-11	18.6065
GFM1	0.0614152	6.97386	3.61943	0.000309434	0.00137598	-0.695081
UBA3	0.0613056	6.85866	5.51202	4.47103e-08	4.03861e-07	7.72779
TWF2	0.0611774	9.28059	3.02725	0.00252855	0.00893112	-2.63282
HSPH1	0.0610655	7.34764	1.97652	0.0483594	0.110355	-5.23258
SYS1	0.0610566	7.45012	2.75407	0.0059884	0.0189937	-3.4124
ABCC5	0.0610527	7.29294	5.22537	2.09867e-07	1.69525e-06	6.23775
NUFIP2	0.0610443	7.45806	3.38056	0.000750203	0.00303614	-1.51737
IRF2BP2	0.0610363	7.24987	4.18086	3.14799e-05	0.00017406	1.45233
OXER1	0.0610279	7.00571	4.23265	2.51312e-05	0.000141763	1.66552
MYNN	0.0609741	6.66524	8.26439	4.23516e-16	1.37901e-14	25.7394
GUSBP2	0.0608945	6.88948	4.192	2.99969e-05	0.000166529	1.49798
SLC38A9	0.060868	6.80187	5.28362	1.54189e-07	1.27252e-06	6.53445
UBE4A	0.0608401	7.33265	2.29398	0.0219898	0.0575366	-4.56095
H2AFJ	0.0607935	7.27626	3.55541	0.000394332	0.00171427	-0.920855
LIMA1	0.0607447	6.67738	7.44797	1.98423e-13	4.32673e-12	19.7161
MAP7	0.0606767	6.80251	5.77147	1.03579e-08	1.05383e-07	9.14104
BRIX1	0.0606111	7.08677	4.2336	2.50275e-05	0.000141268	1.66943
PGLS	0.0605579	9.92227	3.48975	0.000503698	0.00213266	-1.14832
UPF2	0.0605209	7.77821	6.67015	4.14007e-11	6.18796e-10	14.5033
ECE1	0.0604953	6.93808	4.30621	1.81745e-05	0.00010595	1.97267
CLK3	0.0604605	7.50672	2.36132	0.018393	0.0495171	-4.40577
UFM1	0.0604508	6.84796	4.86226	1.33913e-06	9.57668e-06	4.45882
METRNL	0.0604431	7.31168	5.67453	1.80138e-08	1.74723e-07	8.60586
GPD1L	0.0604175	7.94338	2.98201	0.00293025	0.0101949	-2.76694
DENND6A	0.0603854	6.81701	4.91253	1.04339e-06	7.5421e-06	4.69784
HLTF	0.0603287	6.69389	8.61984	2.45753e-17	9.78413e-16	28.5333
NSF	0.0603123	7.39496	5.77353	1.02359e-08	1.0426e-07	9.1525
DYRK1A	0.0602877	7.02931	4.41536	1.11356e-05	6.7499e-05	2.43778
BRD7	0.0602379	7.44005	2.72825	0.00647413	0.0203109	-3.48231
DDX59	0.0601869	6.75532	8.77409	6.92318e-18	3.05093e-16	29.7775
ARHGAP24	0.0600272	6.89332	6.49205	1.30775e-10	1.79315e-09	13.3837
SEC22C	0.0599605	7.20299	5.75163	1.16079e-08	1.16969e-07	9.03081
PDHX	0.0599477	6.78669	5.06492	4.82982e-07	3.67239e-06	5.43665
LMAN2L	0.0599397	7.27748	4.0344	5.87392e-05	0.000304973	0.863235
CSNK1A1	0.0599196	7.10389	4.70505	2.87955e-06	1.94025e-05	3.72661
TREML2	0.0598987	8.10508	2.34345	0.0192937	0.0515613	-4.4474
RNF14	0.0598507	6.99173	4.35933	1.43385e-05	8.53529e-05	2.19763
MS4A3	0.059844	6.72439	5.65676	1.99191e-08	1.91643e-07	8.50868
DHX40	0.0598321	7.07932	6.01818	2.43996e-09	2.7501e-08	10.5414
GPX3	0.0598229	7.05191	2.74305	0.00619151	0.0195581	-3.44231
ITGAE	0.0597973	7.31627	2.78221	0.00549646	0.0176781	-3.33543
TMEM62	0.0597817	7.31467	3.18469	0.00149209	0.00559175	-2.15067
MAFA	0.0597063	7.09911	2.4689	0.0137124	0.0386507	-4.14866
RPAP3	0.0596965	6.79883	6.42556	1.99499e-10	2.66934e-09	12.9729
EXOC1	0.0596903	6.99141	6.74046	2.60932e-11	4.05249e-10	14.953
CCDC167	0.0596251	7.55456	2.97311	0.00301584	0.0104418	-2.79309
DPEP2	0.0595824	10.8477	2.31017	0.0210735	0.055562	-4.52406
GAST	0.0595669	6.99759	3.64332	0.0002824	0.00126712	-0.609832
EBLN2	0.0595628	8.55595	2.59009	0.00972898	0.0287712	-3.84546
KCTD9	0.059493	6.72303	6.74014	2.61488e-11	4.0576e-10	14.9509
SPTY2D1	0.0594869	6.69573	6.71659	3.05342e-11	4.67319e-10	14.7999
RPL13	0.05947	7.54126	2.66145	0.00790013	0.0240216	-3.66022
TXNDC9	0.0594604	6.70319	5.32943	1.20739e-07	1.01425e-06	6.76994
MCOLN2	0.0593623	7.66084	2.10375	0.0356393	0.0861045	-4.97529
CCDC146	0.0592976	6.85773	5.6417	2.16869e-08	2.07424e-07	8.4265
C2orf49	0.059277	6.8571	4.24957	2.33358e-05	0.00013267	1.73572
RTN2	0.0592192	6.88818	5.59552	2.81085e-08	2.62522e-07	8.17592
CSTB	0.0592008	10.6221	2.30758	0.0212176	0.055843	-4.52997
ELL	0.0591244	8.33082	2.58146	0.00997404	0.0293878	-3.86753
YTHDC1	0.0590082	7.6692	5.83403	7.21551e-09	7.52096e-08	9.49092
SEPHS2	0.059001	7.77605	3.35552	0.000820734	0.00328882	-1.60041
PPP2CB	0.0589896	6.8451	7.02155	3.95146e-12	6.9524e-11	16.7937
INTS6	0.0589757	7.47354	4.63703	3.983e-06	2.6138e-05	3.41691
PPIL3	0.0589611	7.04125	5.45076	6.26044e-08	5.52105e-07	7.403
ZNF350	0.0589437	6.7764	5.28568	1.52515e-07	1.26045e-06	6.54496
ZNF439	0.0589153	6.79509	5.11769	3.68123e-07	2.85243e-06	5.69748
MTO1	0.0589116	7.06524	5.59624	2.79948e-08	2.61597e-07	8.17983
ADCY10P1	0.0589087	7.14911	4.07064	5.04295e-05	0.000266552	1.00711
TRAPPC5	0.0589009	9.62512	2.04257	0.0413459	0.0971733	-5.10099
EIF3J	0.0588956	6.80125	5.8498	6.58311e-09	6.91014e-08	9.57972
CCDC117	0.0588738	6.95357	5.21041	2.27056e-07	1.82338e-06	6.16202
PDCL3P4	0.0588465	6.76098	4.65487	3.65955e-06	2.41841e-05	3.49774
NOTCH2	0.0588153	6.78076	6.4947	1.2858e-10	1.76943e-09	13.4001
DNAJC14	0.0588055	7.09269	4.08564	4.73281e-05	0.000251722	1.06701
TARBP1	0.0587391	6.89769	3.99904	6.80875e-05	0.000349851	0.724052
DNAJC25	0.0587246	6.64735	6.31642	3.95775e-10	5.03112e-09	12.3069
CDK4	0.0587119	8.06839	2.17689	0.0297125	0.0739647	-4.82019
PNRC1	0.0586751	6.67738	7.0597	3.04266e-12	5.4445e-11	17.0488
ARFIP1	0.0586247	6.93896	7.16992	1.42001e-12	2.67248e-11	17.7928
PLSCR1	0.0585563	7.02467	2.53689	0.0113292	0.0328554	-3.98033
TRIM23	0.0585324	6.74845	7.86686	9.05833e-15	2.37082e-13	22.7371
PKIA	0.0585206	6.71831	6.92106	7.81978e-12	1.31874e-10	16.1278
KIF27	0.0584713	6.73698	7.93692	5.32938e-15	1.4326e-13	23.2568
CRADD	0.0584648	7.1644	4.66099	3.55457e-06	2.35998e-05	3.52552
PEX11B	0.0584607	8.98116	4.19045	3.01999e-05	0.000167448	1.4916
SFXN5	0.0584581	7.11658	3.85939	0.000120661	0.00058724	0.185974
CTSK	0.0584566	6.89103	4.82442	1.61337e-06	1.13949e-05	4.28049
OPA1	0.0584007	6.64166	8.50516	6.22595e-17	2.36798e-15	27.6207
UBFD1	0.0583321	6.78575	5.30834	1.35156e-07	1.12583e-06	6.66131
NDUFAF6	0.0582972	6.72046	6.70797	3.23138e-11	4.90774e-10	14.7447
USP16	0.0581447	7.04055	5.33978	1.14215e-07	9.63523e-07	6.82345
SLBP	0.058084	7.18005	2.92224	0.00355029	0.0120496	-2.94107
PAQR3	0.0580632	6.61712	7.04737	3.31124e-12	5.91325e-11	16.9662
ISCA2	0.0580631	6.86145	4.84537	1.45549e-06	1.03329e-05	4.37905
TBC1D10C	0.0580497	10.7364	3.04014	0.00242377	0.0086001	-2.59426
ARL1	0.0580322	6.9503	4.53307	6.48655e-06	4.10455e-05	2.95198
PAX7	0.0580059	7.16084	2.96937	0.00305243	0.0105562	-2.80404
NUDT16P1	0.0579729	6.75073	5.23875	1.95578e-07	1.59133e-06	6.30559
WDSUB1	0.0579211	7.05214	3.42079	0.000648604	0.00266784	-1.38272
MIR7-3HG	0.0579097	6.84471	4.7205	2.67352e-06	1.81167e-05	3.79754
PRKAB2	0.0578798	6.76213	5.6469	2.10592e-08	2.01744e-07	8.45489
LZIC	0.0578575	6.80991	5.55728	3.47916e-08	3.20585e-07	7.96992
BBS4	0.0578475	6.8098	5.49602	4.88356e-08	4.36711e-07	7.64262
SSR2	0.0578046	7.93485	6.00498	2.63974e-09	2.9585e-08	10.4651
CLEC2D	0.0577952	6.99819	5.60063	2.7315e-08	2.55914e-07	8.20358
ERP27	0.0577297	7.39413	2.39853	0.0166362	0.0454365	-4.31814
SMC4	0.0577216	6.70333	8.40284	1.41431e-16	4.96702e-15	26.8154
PID1	0.0576384	7.05879	3.23181	0.00126862	0.00484776	-2.00169
ASH2L	0.0576021	8.59258	3.07043	0.00219289	0.00786992	-2.50298
SPAST	0.0575943	6.74922	6.68717	3.70384e-11	5.57501e-10	14.6118
DNAJB11	0.0575741	8.26813	3.17226	0.00155678	0.00580616	-2.18959
DMXL2	0.0575189	6.93456	4.14923	3.60785e-05	0.000196808	1.32339
PRDM10	0.0574949	6.87592	5.6891	1.6585e-08	1.62095e-07	8.68575
RPL10AP3	0.0574891	6.97287	3.43162	0.000623545	0.00257484	-1.34623
SERTAD3	0.0574521	7.078	5.0008	6.69548e-07	4.97052e-06	5.12317
CCSER2	0.0574364	7.19952	3.62215	0.000306243	0.00136383	-0.685419
ZFAND6	0.0574229	6.79366	4.73475	2.49608e-06	1.6998e-05	3.86316
RAD23B	0.0574163	6.93103	4.82328	1.62245e-06	1.14546e-05	4.27511
RHBDD2	0.0572327	9.53021	3.2817	0.00106606	0.0041437	-1.84163
ZMYM5	0.0572251	6.77836	5.91709	4.44097e-09	4.79413e-08	9.96095
PARP16	0.0572066	6.97936	4.84989	1.42345e-06	1.01216e-05	4.40036
ADAM10	0.0572062	6.72648	5.91823	4.41133e-09	4.76765e-08	9.96744
TNFRSF12A	0.0571651	6.73621	5.50171	4.73273e-08	4.24497e-07	7.67289
ZNF121	0.0571013	6.66107	6.14521	1.13514e-09	1.34116e-08	11.2837
ZNF33A	0.0570953	6.88879	5.56769	3.2834e-08	3.03642e-07	8.02584
CSRNP2	0.0570714	7.02493	3.94126	8.64592e-05	0.000434386	0.499181
PHACTR2	0.056994	7.628	2.26591	0.0236611	0.0611399	-4.62432
GBA	0.0569404	8.65551	2.45462	0.0142661	0.0399802	-4.18345
CCDC112	0.0569116	6.69543	6.59799	6.61921e-11	9.55775e-10	14.0464
ABCG1	0.0569064	6.92878	6.96386	5.85336e-12	1.0061e-10	16.4103
RPS3AP47	0.056878	6.66347	5.44787	6.35991e-08	5.606e-07	7.3878
SLC6A6	0.0568676	7.27577	2.94611	0.00328959	0.0112674	-2.87194
RHNO1	0.0568526	6.85504	4.94575	8.83675e-07	6.45549e-06	4.85707
MIER1	0.0568268	7.13857	4.69754	2.98529e-06	2.00696e-05	3.69217
ZNF431	0.0567792	6.73133	5.77733	1.00146e-08	1.02181e-07	9.17366
GNL3	0.0567602	6.8304	5.72963	1.31655e-08	1.31552e-07	8.90902
[truncated: 5,878 more rows]
