# Supplementary material for: Analysis of damage-associated molecular patterns in amyotrophic lateral sclerosis based on ScRNA-seq and bulk RNA-seq data
Source: Front Neurosci. 2023 Oct 24;17:1259742. doi: 10.3389/fnins.2023.1259742 (PMC10628000; doi:10.3389/fnins.2023.1259742)
Supplement: Supplementary file 2 [file Table_2.XLSX]

## Sheet: Sheet1
DAMPs-associated genes.
Gene	Protein	Functions
TLR4	Toll-like receptor 4	Tumor Antigen processing and presentation
TLR2	Toll-like receptor 2	NLRP3 inflammasome activation
CLEC4E	C-type lectin domain family 4 member E	Activates innate immune receptors on monocytes, macrophages, and immature dendritic cells
CLEC7A	C-type lectin domain family 7 member A(Dectin-1)	Recognize a variety of glucans to activate innate immune response
NLRP3	NOD-like receptor thermal protein domain associated protein 3 (cryopyrin)	Regulates inflammation, the immune response, and apoptosis
FPR1	Formyl peptide receptor 1	Guide phagocytic leukocytes to regions of inflammation
AIM2	Absent in melanoma 2	Initiates inflammasome assembly in response to DNA damage (20, 21)
IFIH1	Interferon induced with helicase c domain 1	Promotes the production of IFN-I and cytokines
DDX58	Retinoic acid-inducible gene I protein	Trigger a transduction cascade
FPR2	Formyl peptide receptor 2	Regulates monocyte chemotaxis
TLR3	Toll-like receptor 3	Promotes type I IFN secretion; initiates CXCL10 release (24–26)
IL33	Interleukin 33	Involves the activation of natural killer cells (27–29)
TREM1	Triggering receptor expressed on myeloid cells 1	Triggers pro-inflammatory cytokine and chemokine secretion; enhanced inflammatory responses (30–32)
BCL2	Apoptosis regulator Bcl-2	Blocks the apoptotic death of lymphocytes
CASR	Extracellular calcium-sensing receptor	Promotes NLRP3 activation
AGER	Advanced glycosylation end product-specific receptor	Elevates pro-inflammatory genes expression
IL1A	Interleukin-1 alpha	Cell activation, cytokine release
CALR	Calreticulin	Promotes the uptake of dying cells and type I IFN secretion by APCs
ROCK1	Rho-associated protein kinase 1	Regulates focal adhesions of fibroblasts and gathering of lymphocytes
HSP90AA1	Heat shock protein HSP 90-alpha	Assists the proper folding of specific proteins through ATPase activity
PANX1	Pannexin-1	Mediates ‘find-me’ signal release during apoptosis
PPIA	Peptidyl-prolyl cis-trans isomerase A	Assists to activate the tyrosine kinase Jak2
TRPM2	Transient Receptor Potential Melastatin 2	Ca2+ permeable non-selective cation channels
TLR9	Toll like receptor 9	Promotes the recruitment and activation of neutrophils
P2RX7	purinergic receptor P2X 7	Promotes the recruitment, maturation and cross-presentation activity of APCs
P2RY2	purinergic receptor P2Y2	Promotes the recruitment, maturation and cross-presentation activity of APCs
LRP1	LDL receptor-related protein 1	Favors the uptake of dying cells by APCs
CGAS	cyclic GMP-AMP synthase	Promotes the secretion of type I IFN and other proinflammatory factors
CLEC9A	C-type lectin domain containing 9A	Promotes the uptake of dying cells by APCs
HSPA4	Heat shock 70 kDa protein 4	Enable ATP binding activity
