# Supplementary material for: Analysis of damage-associated molecular patterns in amyotrophic lateral sclerosis based on ScRNA-seq and bulk RNA-seq data
Source: Front Neurosci. 2023 Oct 24;17:1259742. doi: 10.3389/fnins.2023.1259742 (PMC10628000; doi:10.3389/fnins.2023.1259742)
Supplement: Supplementary file 3 [file Table_3.XLSX]

## Sheet: monocle2_6.pseudotime_clusters
	gene	cluster
TMEM163	TMEM163	1
SLC11A1	SLC11A1	2
GRID2	GRID2	3
AC008691.1	AC008691.1	4
F13A1	F13A1	1
NEAT1	NEAT1	2
CD163	CD163	1
SYNDIG1	SYNDIG1	4
ACSL1	ACSL1	2
SIPA1L1	SIPA1L1	1
RASGEF1C	RASGEF1C	4
P2RY12	P2RY12	3
FKBP5	FKBP5	2
RNF149	RNF149	1
DPYD	DPYD	2
SPP1	SPP1	2
SLC1A3	SLC1A3	2
NAMPT	NAMPT	1
DSCAM	DSCAM	5
FRMD4A	FRMD4A	5
SORL1	SORL1	5
DLEU1	DLEU1	5
FMN1	FMN1	2
SFMBT2	SFMBT2	5
GOLGA4	GOLGA4	1
ZFPM2-AS1	ZFPM2-AS1	3
NAV2	NAV2	3
CEMIP2	CEMIP2	1
SRGAP1	SRGAP1	2
PTPN2	PTPN2	1
HAMP	HAMP	1
NAV3	NAV3	4
MICOS10	MICOS10	3
XACT	XACT	4
AC009432.2	AC009432.2	4
CX3CR1	CX3CR1	3
KHDRBS3	KHDRBS3	3
LIMK2	LIMK2	1
LINC02712	LINC02712	3
CPEB4	CPEB4	1
LINC02642	LINC02642	3
ANKRD44	ANKRD44	5
CD163L1	CD163L1	1
ETV6	ETV6	2
MIR181A1HG	MIR181A1HG	1
CACNB4	CACNB4	4
RTTN	RTTN	4
PRDM11	PRDM11	3
PPARD	PPARD	1
TBC1D14	TBC1D14	2
